# Supplementary material for: A Visualized Dynamic Prediction Model for Overall Survival in Elderly Patients With Pancreatic Cancer for Smart Medical Services
Source: Front Public Health. 2022 May 24;10:885624. doi: 10.3389/fpubh.2022.885624 (PMC9171143; doi:10.3389/fpubh.2022.885624)
Supplement: Supplementary file 2 [file Data_Sheet_1.CSV]

Age	Race	Sex	Year	Grade	AJCC	T	N	M	Surg	Radiation	Chemotherapy	Tumor Size	Time	Status	Marital status
1	1	2	2018	1	2	2	0	0	3	0	1	28	4	0	0
2	1	1	2018	5	4	2	1	0	3	0	1	35	7	0	0
1	1	2	2018	5	3	4	2	0	2	0	1	80	6	0	0
2	1	1	2018	5	3	3	0	0	2	0	1	55	7	0	0
2	1	1	2018	5	4	2	1	0	3	0	1	32	11	0	0
1	1	1	2017	2	4	3	1	0	3	0	1	20	18	0	1
2	1	1	2018	5	2	2	0	0	4	0	0	35	8	0	1
1	1	1	2017	2	2	2	0	0	3	0	1	21	20	0	1
1	2	1	2016	2	4	3	1	0	3	1	1	35	33	0	0
1	2	1	2016	1	1	1	0	0	2	0	0	5	33	0	0
2	1	2	2018	5	2	2	0	0	3	0	1	23	0	0	0
2	1	2	2017	1	2	2	0	0	4	0	0	65	9	1	1
2	1	1	2016	3	2	2	0	0	2	0	1	99	14	1	1
2	1	2	2018	5	3	3	0	0	0	0	1	57	0	0	1
1	1	1	2016	3	3	3	0	0	3	0	1	20	29	0	0
1	3	2	2016	3	4	3	1	0	3	0	1	45	8	1	1
1	1	2	2018	5	1	1	0	0	2	0	0	8	7	0	1
2	1	1	2017	1	3	3	0	0	3	0	1	18	12	0	1
1	1	1	2016	3	4	2	1	0	3	1	1	50	22	1	1
2	1	2	2018	3	3	3	0	0	0	0	0	61	1	0	0
1	1	2	2018	5	4	3	2	0	0	0	1	68	5	1	1
2	1	2	2017	2	3	3	0	0	2	0	0	44	14	0	0
2	1	1	2018	5	3	4	0	0	0	0	0	21	0	1	0
2	2	2	2016	2	2	2	0	0	3	0	1	28	21	1	1
1	1	2	2018	5	2	2	0	0	2	0	1	26	0	0	1
2	1	2	2018	5	4	2	1	0	2	0	0	31	9	0	0
1	1	1	2017	2	4	3	1	0	2	0	0	37	18	0	0
2	2	1	2017	1	2	2	0	0	3	0	0	36	12	0	1
1	1	2	2018	5	1	1	0	0	2	0	0	6	6	0	0
1	1	2	2016	3	3	3	0	0	4	1	1	35	14	1	1
2	1	1	2017	3	2	2	0	0	3	0	0	26	20	0	0
2	1	2	2018	5	2	2	0	0	2	0	0	22	6	0	1
1	1	2	2017	2	4	3	1	0	3	1	1	22	14	0	1
2	1	2	2016	3	4	3	1	0	3	0	1	25	14	1	0
2	1	1	2016	3	4	3	1	0	4	0	0	45	10	1	1
2	3	1	2018	1	1	1	0	0	0	0	0	19	1	0	0
2	1	1	2018	5	3	3	0	0	0	0	0	42	3	0	0
2	1	2	2016	2	4	3	1	0	3	0	1	20	23	1	1
1	1	2	2018	5	2	2	0	0	3	0	0	21	0	1	1
2	1	2	2018	3	4	1	2	0	0	1	0	14	7	1	0
2	1	2	2017	1	1	1	0	0	2	0	0	14	17	0	1
1	2	1	2018	5	4	1	1	0	2	0	1	5	2	0	0
1	1	1	2016	2	4	2	1	0	2	0	0	26	20	1	0
1	3	2	2018	5	2	2	0	0	2	1	1	27	7	0	1
1	1	2	2016	3	4	3	1	0	3	0	1	21	27	0	1
2	1	2	2018	5	2	2	0	0	0	0	0	29	0	1	1
1	1	2	2017	2	3	4	0	0	0	0	1	23	19	1	0
1	1	1	2018	5	3	4	0	0	3	0	1	69	1	0	1
1	2	2	2018	5	2	2	0	0	2	0	0	38	1	0	1
1	1	2	2016	2	3	3	0	0	3	0	1	14	33	0	1
1	2	2	2016	2	3	3	0	0	3	0	1	33	19	1	1
1	1	2	2018	5	2	2	0	0	1	0	0	30	7	0	1
2	2	2	2017	2	3	3	0	0	0	0	0	24	8	1	0
2	1	2	2017	2	4	2	1	0	3	1	1	32	21	1	0
1	3	1	2018	5	1	1	0	0	2	0	1	17	7	0	0
2	1	1	2018	5	3	3	2	0	4	0	0	70	10	0	0
1	1	2	2018	5	4	2	1	0	3	0	1	40	11	0	1
1	2	1	2017	3	4	3	1	0	3	0	1	27	10	1	0
1	1	2	2018	5	4	1	1	0	2	0	1	20	8	0	1
2	1	2	2016	1	1	1	0	0	3	0	0	17	29	0	1
2	1	2	2016	2	4	3	1	0	3	0	0	23	10	1	1
2	1	1	2018	5	4	2	1	0	3	0	0	40	5	1	0
2	2	1	2016	2	4	3	1	0	4	0	1	20	35	0	0
1	1	2	2016	2	4	3	1	0	3	0	1	35	35	0	1
2	3	1	2016	1	3	3	0	0	4	0	1	28	34	0	1
2	1	1	2016	2	4	3	1	0	3	0	0	30	0	1	1
1	1	2	2016	2	4	3	1	0	3	0	0	30	12	1	0
2	1	2	2016	1	2	2	0	0	0	0	0	33	35	0	0
1	3	1	2016	2	3	4	0	0	4	0	0	60	6	1	1
1	3	1	2016	2	3	4	1	0	3	0	1	28	8	1	0
2	1	2	2016	3	1	1	0	0	3	0	1	17	33	0	1
1	1	1	2016	1	4	3	1	0	3	0	0	37	33	0	1
1	1	1	2016	2	4	3	1	0	3	0	1	29	31	0	1
2	1	2	2016	1	1	1	0	0	0	0	0	13	31	0	1
2	3	1	2016	3	4	3	1	0	3	0	1	35	18	1	1
2	1	1	2016	2	4	3	1	0	2	1	1	38	22	1	0
1	3	1	2016	2	4	3	1	0	3	0	1	31	19	1	1
1	1	1	2016	2	4	3	1	0	3	1	1	35	34	0	0
1	1	1	2016	2	4	3	1	0	3	0	0	47	35	0	1
2	1	2	2016	1	3	3	0	0	3	0	1	30	33	0	1
2	1	1	2016	3	4	3	1	0	3	0	1	25	10	1	1
1	1	1	2016	2	4	3	1	0	3	0	1	25	8	1	1
1	1	2	2016	2	4	3	1	0	3	1	1	35	29	0	1
2	3	1	2016	1	3	3	0	0	2	0	1	22	6	0	0
1	1	2	2016	2	4	2	1	0	3	0	0	41	5	1	1
1	1	2	2016	2	4	3	1	0	3	0	1	25	20	1	0
1	1	2	2016	2	4	3	1	0	3	0	1	30	17	1	0
1	3	2	2016	3	4	3	1	0	3	1	1	45	14	1	1
2	2	1	2016	2	3	3	0	0	0	0	0	43	8	1	0
2	1	2	2016	3	4	3	1	0	3	0	1	90	16	1	1
1	2	1	2016	1	1	1	0	0	2	0	0	8	26	0	0
1	3	2	2016	1	1	1	0	0	2	0	0	6	31	0	1
1	1	1	2016	1	1	1	0	0	3	0	0	13	24	0	0
2	3	2	2016	3	4	2	1	0	3	0	1	21	10	1	1
1	1	1	2016	2	4	3	1	0	3	0	1	45	31	0	0
2	1	1	2016	2	3	3	0	0	3	1	1	38	12	1	1
1	1	1	2016	2	4	3	1	0	3	0	1	35	32	0	1
2	3	1	2016	2	4	3	1	0	3	0	1	18	17	1	0
1	1	2	2016	1	1	1	0	0	2	0	0	7	31	0	0
1	3	2	2016	1	4	2	1	0	3	0	1	24	27	0	1
2	1	1	2016	3	4	3	1	0	3	0	1	30	7	1	0
1	3	2	2016	1	4	1	1	0	3	0	0	10	20	0	1
1	1	1	2016	2	3	3	0	0	3	0	1	30	31	0	1
2	1	1	2016	3	4	3	1	0	3	0	1	25	8	1	1
1	1	1	2016	1	3	4	0	0	0	1	0	42	7	1	0
1	1	2	2016	3	3	4	0	0	3	0	1	28	6	1	1
2	1	1	2016	1	4	3	1	0	3	0	1	30	24	0	0
2	1	2	2016	2	3	3	0	0	3	0	0	40	0	1	0
1	2	1	2016	3	4	3	1	0	4	0	0	75	0	1	0
1	3	2	2016	1	2	2	0	0	3	0	1	25	26	0	1
1	2	1	2016	3	4	3	1	0	0	0	0	670	2	1	1
1	2	1	2016	2	4	3	1	0	3	0	1	25	25	0	1
1	1	2	2016	3	3	4	1	0	2	1	1	46	12	1	1
1	1	1	2016	3	4	3	1	0	3	1	1	80	27	0	1
1	1	1	2016	3	4	1	1	0	0	0	0	20	3	1	0
2	1	2	2016	2	4	3	1	0	2	0	0	43	25	0	1
1	1	2	2016	1	1	1	0	0	3	0	0	10	24	0	0
2	1	1	2017	2	4	3	1	0	3	0	0	22	1	1	0
2	3	2	2017	2	3	3	0	0	0	0	1	35	7	1	0
1	1	2	2018	5	3	2	2	0	3	0	1	30	5	0	0
1	1	1	2016	3	4	3	1	0	3	0	1	29	24	0	1
2	3	1	2016	2	4	3	1	0	3	0	1	33	14	1	0
2	1	2	2016	3	4	3	1	0	3	0	1	25	14	1	1
2	3	1	2017	2	3	4	1	0	0	1	1	31	2	1	0
1	1	2	2017	3	3	4	0	0	0	0	1	72	9	1	1
2	2	1	2017	2	3	3	0	0	0	0	0	24	1	1	0
1	1	2	2017	1	3	3	0	0	3	0	0	34	23	0	0
1	1	2	2016	1	3	3	0	0	3	0	0	45	24	0	1
1	1	1	2017	1	1	1	0	0	2	0	0	8	22	0	1
1	3	1	2016	2	1	1	0	0	3	0	0	18	4	1	1
1	1	1	2016	1	1	1	0	0	2	0	0	8	24	0	1
1	1	1	2016	2	4	3	1	0	3	0	1	35	23	1	1
1	1	2	2016	2	4	3	1	0	3	0	1	28	14	1	1
1	1	2	2017	3	3	4	1	0	0	0	0	30	0	1	0
1	3	2	2017	1	1	1	0	0	0	0	0	7	21	0	1
1	1	2	2017	2	3	4	0	0	3	0	1	25	21	0	1
1	3	2	2017	3	4	3	1	0	3	0	1	25	22	0	1
1	1	2	2017	3	3	3	0	0	3	1	1	34	8	1	0
2	1	1	2017	2	4	3	1	0	3	0	1	27	23	0	0
1	2	1	2017	2	4	3	1	0	2	0	1	55	3	1	1
1	1	2	2017	3	3	3	0	0	4	0	1	25	21	0	1
2	1	2	2017	1	4	3	1	0	0	1	0	27	6	1	1
2	1	2	2017	3	1	1	0	0	3	0	1	13	20	0	1
2	1	2	2017	3	3	3	0	0	0	0	0	40	2	1	1
1	1	1	2017	3	3	3	0	0	3	0	1	23	19	0	1
2	1	2	2017	1	4	3	1	0	3	0	1	17	12	0	0
1	1	1	2017	2	4	3	1	0	3	1	1	35	18	0	1
1	1	1	2017	1	4	3	1	0	2	0	0	59	18	0	1
1	3	1	2017	2	3	3	0	0	3	0	1	34	20	0	1
2	3	1	2017	3	4	3	1	0	3	0	1	71	6	1	1
1	3	1	2017	2	2	2	0	0	3	0	1	37	16	0	1
2	3	2	2017	2	4	3	1	0	3	1	1	20	17	0	1
1	2	2	2017	2	3	3	0	0	0	0	0	34	6	1	1
1	1	2	2017	2	4	3	1	0	3	1	1	38	16	0	1
2	1	1	2017	3	1	1	0	0	3	0	1	18	16	0	1
1	3	2	2018	5	1	1	0	0	2	0	0	13	7	0	1
1	1	2	2017	3	4	3	1	0	2	0	0	75	4	1	0
1	1	2	2017	1	1	1	0	0	2	0	0	5	2	1	0
1	3	2	2017	2	3	3	0	0	3	0	1	42	16	0	1
1	1	2	2017	1	4	1	1	0	2	0	0	13	16	0	1
1	1	2	2017	3	4	2	1	0	1	0	1	29	12	1	1
1	1	1	2017	2	4	3	1	0	3	0	1	30	11	0	1
2	1	1	2017	2	4	3	1	0	3	0	0	36	5	1	0
1	1	2	2017	2	3	3	0	0	4	0	1	26	15	0	1
2	3	1	2017	3	4	3	1	0	3	0	0	38	13	1	0
1	1	1	2017	2	4	3	1	0	3	0	1	24	17	0	0
1	3	2	2017	3	3	3	0	0	0	0	1	35	14	0	1
1	1	2	2017	2	3	3	0	0	0	0	0	39	0	1	0
2	1	2	2017	2	4	2	1	0	3	0	0	25	14	0	0
1	3	1	2017	2	4	3	1	0	3	0	1	66	14	0	0
1	1	2	2017	2	4	2	1	0	3	0	1	22	17	0	1
2	1	2	2017	3	4	3	1	0	3	0	1	30	6	1	1
1	3	1	2017	3	3	3	0	0	4	0	1	28	14	1	1
2	1	2	2017	1	4	3	1	0	3	0	1	28	13	1	1
1	1	2	2017	2	2	2	0	0	3	0	1	50	17	0	1
1	1	2	2017	1	4	3	1	0	3	0	0	8	17	0	1
1	3	1	2017	3	4	3	1	0	3	0	1	18	14	0	1
1	1	1	2017	2	3	3	0	0	3	0	0	55	14	0	0
1	1	1	2017	3	3	4	0	0	2	0	1	30	3	1	1
1	2	1	2017	3	4	3	1	0	3	0	1	28	15	0	1
1	1	1	2017	1	1	1	0	0	2	0	0	10	13	0	0
1	1	2	2016	2	4	3	1	0	3	0	0	22	24	0	1
1	1	1	2017	1	1	1	0	0	3	0	0	6	5	0	1
1	1	1	2017	2	3	4	1	0	0	0	1	44	11	1	1
2	1	2	2017	1	1	1	0	0	2	0	0	12	12	0	1
1	3	2	2017	3	4	3	1	0	3	0	1	15	12	0	0
2	1	1	2017	2	3	3	0	0	2	0	1	92	2	1	0
1	1	2	2017	2	3	3	0	0	2	0	1	29	12	0	0
2	3	2	2017	3	4	2	1	0	4	0	1	25	13	0	1
1	3	1	2017	2	4	3	1	0	4	0	1	46	12	0	1
2	1	1	2017	2	4	3	1	0	2	0	1	35	13	0	1
1	1	2	2017	2	4	3	1	0	3	1	1	36	14	0	1
2	1	2	2017	1	2	2	0	0	2	0	0	43	16	0	1
2	3	1	2017	2	4	3	1	0	3	1	1	26	9	1	1
1	3	2	2017	1	3	3	0	0	2	0	0	60	12	0	1
2	1	2	2017	2	1	1	0	0	2	0	1	15	18	0	1
1	3	1	2017	1	4	3	1	0	4	1	1	32	13	0	0
2	1	2	2017	1	2	2	0	0	3	0	0	23	15	0	1
1	1	1	2017	3	2	2	0	0	3	0	1	32	14	0	0
1	1	1	2018	5	2	2	0	0	0	0	0	38	5	0	0
1	1	2	2018	5	4	1	1	0	3	0	1	19	9	1	1
2	1	2	2018	1	1	1	0	0	2	0	0	18	0	0	0
1	1	2	2018	5	3	4	1	0	3	0	1	35	0	0	1
2	1	1	2018	5	1	1	0	0	2	0	0	13	3	0	1
2	1	2	2018	2	3	4	0	0	0	0	0	32	2	0	1
1	1	2	2018	5	1	1	0	0	3	1	1	16	2	0	0
2	1	2	2018	5	3	3	0	0	0	0	1	75	5	1	1
2	1	1	2018	2	3	3	2	0	3	0	0	46	7	0	1
1	1	2	2018	5	3	2	2	0	3	0	1	35	7	0	1
1	3	1	2018	5	3	3	0	0	3	0	0	46	8	0	0
1	1	1	2018	3	2	2	0	0	0	0	0	39	0	1	1
2	1	2	2018	5	3	3	2	0	4	0	1	60	8	0	1
1	1	2	2018	5	4	2	1	0	3	0	1	25	10	0	1
2	1	1	2018	1	1	1	0	0	0	0	0	6	11	0	0
1	1	1	2018	2	3	4	2	0	3	0	1	48	7	0	0
2	1	1	2018	5	3	2	2	0	3	0	1	35	11	0	1
2	1	1	2018	5	3	4	0	0	3	0	1	44	5	0	1
2	3	2	2018	5	3	3	0	0	0	0	1	48	7	0	1
1	3	1	2018	1	1	1	0	0	0	0	0	12	10	0	1
1	1	1	2018	1	3	4	2	0	0	1	1	46	9	0	1
1	1	1	2018	5	4	2	1	0	3	1	1	30	10	0	1
1	2	1	2018	5	4	2	1	0	3	1	1	30	9	0	0
2	2	1	2018	5	3	3	0	0	0	0	0	72	0	1	1
2	1	2	2018	5	1	1	0	0	2	0	0	18	11	0	1
2	1	1	2018	5	3	3	0	0	0	0	0	50	2	1	0
1	3	2	2018	5	4	2	1	0	3	1	1	26	8	0	1
2	1	2	2018	2	3	3	2	0	3	0	1	55	8	0	1
1	3	1	2018	5	3	3	0	0	0	0	1	41	3	1	1
2	1	1	2018	1	2	2	0	0	3	0	0	27	6	0	0
1	1	1	2018	3	2	2	0	0	3	0	1	28	11	0	0
1	1	2	2018	5	3	3	0	0	2	0	0	45	5	0	1
1	1	2	2018	5	4	2	1	0	3	0	1	28	10	0	1
1	1	2	2018	5	1	1	0	0	2	0	0	15	2	0	0
1	1	2	2018	5	3	3	2	0	3	0	1	59	9	0	1
2	1	1	2018	2	3	4	0	0	0	0	1	44	10	0	1
1	2	2	2018	5	2	2	0	0	0	1	1	29	7	0	1
1	1	2	2018	5	4	2	1	0	3	0	1	26	10	0	1
1	1	2	2018	5	3	2	2	0	3	0	1	36	4	0	1
1	1	1	2018	3	4	2	1	0	3	0	1	39	6	0	1
1	3	1	2018	5	4	3	1	0	2	0	0	41	11	0	1
1	1	1	2018	5	3	3	2	0	3	0	1	44	7	0	0
2	1	1	2018	5	3	4	0	0	0	0	0	41	1	1	0
1	2	1	2018	5	3	4	2	0	0	1	1	37	2	0	0
1	3	2	2018	1	1	1	0	0	0	0	0	14	5	0	1
1	1	1	2018	5	3	4	2	0	0	1	1	56	5	0	0
2	1	1	2018	5	3	3	0	0	4	0	1	47	5	0	0
1	1	1	2018	5	4	2	1	0	3	0	0	35	0	0	1
2	1	2	2018	5	1	1	0	0	1	0	1	4	9	0	1
2	1	2	2018	5	3	3	0	0	2	0	1	50	5	0	1
1	3	1	2018	5	3	3	0	0	3	0	1	44	1	0	0
1	1	1	2018	5	4	3	1	0	4	0	1	50	6	0	1
1	1	1	2018	5	3	4	0	0	3	1	1	37	5	0	0
2	3	1	2018	5	2	2	0	0	0	1	1	40	4	0	1
1	3	1	2018	5	3	2	2	0	3	0	1	38	8	0	0
1	1	1	2018	5	4	2	1	0	3	0	0	31	2	0	0
2	1	2	2018	5	4	2	1	0	3	0	1	39	1	0	1
1	1	1	2018	5	4	3	1	0	3	0	0	42	8	0	1
2	1	2	2018	5	1	1	0	0	3	0	0	13	4	0	1
2	1	2	2018	5	3	3	2	0	3	0	0	48	6	0	1
2	3	1	2018	5	4	2	2	0	0	0	1	29	5	0	1
2	1	1	2018	5	3	3	0	0	0	0	0	53	0	1	0
2	1	1	2018	5	4	2	1	0	4	0	1	30	3	0	1
1	1	2	2018	5	1	1	0	0	0	0	0	10	3	0	1
1	3	1	2018	5	4	2	2	0	0	1	1	40	7	0	1
2	1	1	2018	5	3	3	0	0	0	0	0	65	2	1	1
1	1	2	2018	5	3	2	2	0	3	1	1	30	5	0	1
1	2	1	2018	5	4	3	2	0	0	0	1	54	11	1	0
1	1	1	2018	1	1	1	0	0	2	0	0	10	8	0	0
1	1	2	2018	5	2	2	0	0	1	1	1	27	7	0	0
1	2	2	2018	2	3	3	0	0	4	0	0	44	1	0	0
1	1	1	2018	1	1	1	0	0	0	0	0	8	2	0	1
1	1	1	2018	3	3	4	0	0	0	0	1	45	2	0	0
1	3	2	2018	5	3	4	2	0	4	0	1	40	4	0	1
1	3	1	2018	5	3	2	2	0	3	0	1	28	5	0	1
2	1	1	2018	5	3	3	0	0	3	0	1	85	4	0	0
1	3	1	2018	5	1	1	0	0	3	0	1	5	3	0	0
2	3	1	2018	5	4	2	1	0	4	0	0	30	1	1	0
2	3	2	2018	5	4	3	2	0	0	0	0	48	0	1	1
1	3	2	2018	5	3	4	1	0	3	0	1	65	2	0	0
1	1	1	2018	5	3	3	0	0	2	0	0	45	1	0	1
2	1	2	2018	5	4	2	1	0	3	0	1	40	6	0	1
2	3	2	2018	2	3	3	0	0	0	0	0	46	0	0	0
1	1	1	2018	5	4	2	1	0	3	0	1	24	4	0	1
2	2	2	2018	5	1	1	0	0	3	0	1	15	2	0	1
2	3	2	2018	5	1	1	0	0	3	0	1	15	4	0	1
1	1	1	2018	5	3	2	2	0	3	0	1	26	1	0	0
2	1	2	2018	5	3	3	0	0	0	0	0	70	0	1	0
2	1	2	2018	5	4	2	1	0	3	0	1	26	0	0	1
2	3	2	2018	5	3	3	0	0	0	0	0	52	0	1	1
1	1	2	2018	2	3	4	0	0	0	0	0	52	1	0	1
2	1	1	2018	5	3	3	0	0	0	0	0	44	0	0	0
2	1	1	2018	5	4	2	1	0	3	0	1	40	0	0	0
2	1	1	2016	3	3	4	0	0	0	0	1	45	19	1	0
1	1	1	2017	3	3	3	0	0	2	0	1	30	15	0	0
1	1	2	2018	5	1	1	0	0	3	0	1	16	3	0	0
2	1	1	2018	5	2	2	0	0	0	0	0	22	9	0	1
2	1	1	2018	5	4	2	1	0	4	0	1	29	0	0	0
2	1	1	2018	2	1	1	0	0	0	1	1	17	1	1	0
2	1	1	2017	3	4	3	1	0	4	0	1	18	7	1	0
1	1	1	2017	1	1	1	0	0	2	0	1	16	13	0	0
2	1	1	2018	3	1	1	0	0	0	0	0	17	0	1	0
2	1	1	2016	2	4	3	1	0	4	0	1	50	23	1	0
1	1	1	2018	5	2	2	0	0	0	0	0	24	0	0	0
1	1	1	2016	1	2	2	0	0	2	0	0	21	34	0	1
1	1	1	2016	2	3	3	0	0	3	0	1	28	24	0	1
1	1	1	2016	2	4	3	1	0	3	0	1	45	14	1	1
2	1	1	2016	3	2	2	0	0	0	1	0	56	3	1	1
1	1	2	2016	3	4	3	1	0	3	0	1	20	24	0	1
1	1	1	2018	5	4	3	1	0	2	0	1	75	10	0	1
2	1	1	2017	2	2	2	0	0	0	0	1	32	11	1	0
2	1	1	2017	2	4	3	1	0	3	0	1	15	6	0	0
2	1	2	2017	3	3	3	0	0	0	0	0	76	1	1	1
2	1	2	2016	1	1	1	0	0	2	0	0	12	31	0	0
1	1	1	2018	5	2	2	0	0	3	0	1	27	0	0	1
1	1	2	2016	1	2	2	0	0	2	0	1	65	35	0	0
2	1	2	2018	5	3	4	0	0	0	0	1	33	9	0	1
2	1	2	2016	2	4	3	1	0	3	0	1	29	7	1	1
2	1	1	2018	1	1	1	0	0	0	0	0	18	4	0	0
1	1	2	2016	1	1	1	0	0	3	0	0	7	32	0	1
2	1	2	2017	2	3	3	0	0	0	0	1	83	2	1	1
1	1	2	2016	2	4	3	1	0	3	0	1	52	20	1	0
2	1	1	2018	1	3	4	1	0	0	0	0	38	2	0	1
1	1	2	2018	5	4	2	2	0	0	0	1	36	2	0	0
1	1	2	2018	3	4	2	2	0	0	1	1	32	6	0	1
2	1	2	2017	2	3	3	0	0	2	0	0	24	16	0	1
1	1	1	2018	5	4	2	1	0	1	0	1	28	2	0	1
2	2	2	2017	2	2	2	0	0	0	0	1	30	16	0	1
1	1	2	2017	2	4	2	1	0	3	0	1	31	15	0	1
2	1	2	2017	3	3	4	0	0	0	0	1	80	12	0	1
2	3	2	2018	5	2	2	0	0	0	1	0	25	10	0	1
1	1	1	2016	1	1	1	0	0	2	0	0	11	32	0	1
1	1	2	2018	5	1	1	0	0	2	0	0	18	4	0	1
1	1	1	2016	3	3	3	0	0	4	0	1	26	30	0	0
1	1	2	2018	5	3	2	2	0	3	0	1	25	6	0	0
1	2	2	2018	3	2	2	0	0	2	0	1	25	9	0	1
2	1	1	2018	1	1	1	0	0	0	0	0	17	5	0	0
2	1	2	2018	5	4	1	1	0	3	0	1	18	7	0	1
1	1	2	2018	5	4	3	1	0	2	0	1	72	8	0	1
2	1	2	2017	3	3	3	0	0	0	0	0	30	0	1	1
2	1	1	2016	2	4	3	1	0	3	0	1	40	30	0	1
2	1	2	2017	3	4	3	1	0	2	0	1	20	16	0	1
2	1	1	2016	2	4	3	1	0	4	0	1	40	21	1	1
1	1	1	2018	5	3	2	2	0	1	0	1	36	3	0	1
2	1	1	2017	2	4	3	1	0	3	0	1	30	12	1	0
2	1	2	2018	3	2	2	0	0	0	0	0	22	0	1	0
1	1	2	2016	2	3	3	0	0	3	0	1	36	26	0	1
2	1	1	2018	5	4	2	1	0	3	0	1	25	1	0	1
1	1	2	2018	5	3	4	0	0	0	1	1	71	6	0	1
2	1	1	2018	5	3	3	0	0	0	0	1	44	8	0	0
1	1	2	2018	3	3	4	0	0	0	0	0	59	0	0	1
1	1	1	2016	2	2	2	0	0	1	0	1	25	33	0	0
1	1	1	2018	5	3	4	2	0	0	0	0	40	0	1	0
1	1	2	2016	2	2	2	0	0	0	0	1	29	19	1	1
2	1	1	2016	3	3	3	0	0	3	1	1	34	31	0	0
1	1	1	2017	1	2	2	0	0	2	0	0	22	15	0	1
1	1	1	2018	2	3	3	0	0	0	1	1	41	5	0	0
1	1	2	2017	3	4	3	1	0	3	1	1	23	18	0	1
2	1	2	2017	2	3	3	0	0	4	0	1	55	18	1	1
2	1	2	2018	5	4	2	2	0	0	0	0	39	5	1	1
2	1	2	2016	2	1	1	0	0	2	0	0	19	26	0	1
2	1	2	2016	3	3	3	0	0	3	0	0	26	25	0	1
1	1	2	2016	1	1	1	0	0	2	0	0	10	30	0	0
1	2	2	2016	3	4	3	1	0	3	1	1	20	26	1	0
1	1	2	2016	2	4	3	1	0	3	0	1	40	22	1	1
1	1	2	2016	3	4	3	1	0	4	0	1	25	7	1	1
1	2	2	2016	2	4	3	1	0	3	0	1	46	12	1	0
1	1	2	2016	2	2	2	0	0	0	0	1	22	13	1	0
2	1	2	2018	5	2	2	0	0	0	0	0	27	11	0	0
1	1	1	2016	4	3	3	0	0	2	0	0	24	13	1	1
1	2	1	2016	1	3	3	0	0	3	0	0	13	20	0	0
2	1	1	2016	2	4	3	1	0	2	0	1	30	24	1	0
2	1	1	2016	2	2	2	0	0	0	1	1	23	9	1	0
1	1	2	2016	1	4	3	1	0	2	0	0	45	27	0	1
2	1	1	2016	2	1	1	0	0	2	0	1	10	29	0	0
2	1	2	2016	2	4	3	1	0	2	0	1	55	31	0	1
1	1	2	2016	1	4	3	1	0	3	0	1	9	28	0	1
2	1	1	2016	2	4	3	1	0	0	0	0	30	4	1	1
1	1	1	2016	2	3	4	1	0	3	0	1	22	13	1	1
1	1	1	2016	2	4	3	1	0	3	0	0	40	9	1	0
2	1	2	2016	3	4	3	1	0	0	1	1	39	14	1	0
2	1	1	2016	2	4	3	1	0	3	0	1	30	8	1	1
1	1	1	2016	1	3	3	0	0	0	0	0	20	2	1	0
1	1	2	2016	2	3	3	0	0	2	0	0	45	33	0	0
2	1	2	2016	2	3	4	0	0	0	0	1	36	2	1	0
1	1	2	2016	1	2	2	0	0	2	0	0	19	32	0	0
1	1	2	2016	2	4	2	1	0	4	0	1	45	23	1	0
2	1	1	2016	2	2	2	0	0	1	0	0	28	3	1	1
1	2	1	2016	2	3	3	0	0	0	0	0	41	9	1	0
1	1	1	2016	1	4	3	1	0	3	0	0	26	25	0	1
1	1	1	2016	3	2	2	0	0	2	1	1	50	30	0	1
2	1	1	2016	2	1	1	0	0	3	0	1	9	33	0	1
2	1	1	2016	2	3	3	0	0	0	0	0	37	0	1	0
1	1	2	2016	3	4	3	1	0	3	0	1	45	15	1	1
1	1	1	2016	2	3	3	0	0	3	0	1	20	27	0	1
2	1	2	2016	3	4	3	1	0	2	0	1	31	33	0	1
1	1	1	2016	2	4	3	1	0	2	0	0	24	11	1	0
2	1	1	2016	3	3	4	1	0	0	0	1	41	12	1	1
2	1	2	2016	2	3	3	0	0	3	0	1	19	35	0	1
1	1	1	2016	1	1	1	0	0	2	0	0	18	33	0	1
1	1	1	2016	3	4	3	1	0	3	0	1	30	10	1	0
1	1	1	2016	3	4	3	1	0	3	0	1	23	30	0	1
1	1	1	2016	2	3	3	0	0	0	1	1	38	12	1	0
1	1	1	2016	3	3	3	0	0	3	0	1	28	29	0	1
2	1	2	2016	3	3	3	0	0	2	0	1	15	31	0	1
1	1	1	2016	2	2	2	0	0	0	0	0	38	1	1	0
1	1	2	2016	2	4	3	1	0	2	0	1	78	26	1	1
2	1	2	2016	2	2	2	0	0	0	0	1	37	32	0	1
2	1	2	2016	3	4	3	1	0	3	0	0	29	6	1	1
1	1	2	2016	2	3	3	0	0	3	0	1	23	9	1	1
1	1	2	2016	2	4	3	1	0	2	0	1	40	10	1	1
1	1	2	2016	4	3	3	0	0	2	0	1	14	26	0	1
1	1	2	2016	2	3	3	0	0	0	0	1	44	13	1	1
2	1	1	2016	3	3	4	1	0	0	0	0	58	1	1	0
1	1	2	2016	3	3	3	0	0	2	0	1	20	23	1	1
2	1	1	2016	2	3	4	1	0	0	0	1	42	16	1	0
1	1	2	2016	3	4	3	1	0	3	0	1	16	13	1	1
2	1	2	2016	2	4	3	1	0	3	0	1	32	26	0	1
1	1	1	2016	2	3	3	0	0	3	1	1	40	29	0	1
1	1	2	2016	2	4	3	1	0	3	0	1	23	26	1	1
1	2	1	2016	3	3	4	0	0	0	0	1	38	8	1	1
1	1	1	2016	2	3	3	0	0	2	0	0	45	0	1	0
2	1	2	2016	2	4	3	1	0	2	0	0	68	17	1	1
1	1	2	2016	2	3	3	0	0	3	1	1	43	26	0	1
2	1	2	2016	3	2	2	0	0	0	0	1	47	4	1	1
1	1	1	2016	1	3	3	0	0	0	1	0	35	7	1	0
1	1	1	2016	3	4	3	1	0	3	0	1	45	7	1	0
1	1	1	2018	5	3	3	0	0	0	0	1	48	8	0	0
2	1	2	2017	1	3	4	0	0	0	0	1	59	3	1	0
2	1	1	2017	2	1	1	0	0	2	0	0	5	2	0	0
1	1	2	2017	2	4	3	1	0	2	0	1	40	17	0	1
1	1	2	2017	3	4	3	1	0	4	0	1	25	7	0	1
1	1	1	2017	3	2	2	0	0	2	0	1	80	21	0	1
1	1	1	2017	2	3	3	0	0	4	0	1	42	8	1	0
2	1	1	2017	3	4	3	1	0	3	0	1	40	23	0	0
2	1	1	2017	2	3	3	0	0	3	0	0	50	19	0	0
2	1	1	2017	2	4	3	1	0	3	0	0	26	17	0	0
2	1	2	2017	3	3	3	0	0	3	0	1	35	14	1	1
2	1	2	2017	2	4	3	1	0	3	0	1	36	19	0	1
1	1	1	2017	1	1	1	0	0	2	0	0	14	22	0	0
1	1	2	2017	2	4	3	1	0	3	0	1	10	13	0	1
1	1	1	2017	3	4	3	1	0	3	0	1	40	20	0	1
2	1	2	2017	3	1	1	0	0	0	0	0	20	15	1	0
1	1	2	2017	1	4	3	1	0	2	0	0	62	16	0	1
1	1	1	2017	2	3	3	0	0	0	0	1	77	14	0	0
1	1	2	2017	2	4	3	1	0	3	0	1	20	16	0	1
1	1	1	2017	2	3	3	0	0	0	0	1	39	5	1	0
1	1	2	2017	3	4	3	1	0	3	0	1	23	14	0	1
2	1	1	2017	2	3	3	0	0	2	0	1	35	23	0	0
1	1	2	2018	5	2	2	0	0	0	1	0	24	6	0	0
2	1	1	2017	2	3	3	0	0	3	0	1	16	7	1	1
1	2	2	2017	3	3	4	1	0	3	0	0	41	17	0	1
2	1	1	2017	2	4	3	1	0	2	1	0	34	16	0	1
1	1	1	2017	2	3	3	0	0	1	0	1	24	13	0	1
2	2	2	2018	5	2	2	0	0	3	1	1	39	1	0	1
1	1	2	2017	2	1	1	0	0	2	0	0	2	15	0	1
1	1	2	2017	2	3	3	0	0	0	1	1	35	13	1	1
1	1	2	2017	1	4	3	1	0	2	0	0	15	14	0	1
1	1	2	2017	1	2	2	0	0	1	0	0	27	19	0	1
2	1	2	2017	2	2	2	0	0	3	0	0	40	15	0	1
2	1	1	2017	2	4	3	1	0	3	1	1	34	18	0	1
1	1	1	2017	2	4	2	1	0	3	0	1	35	12	0	1
1	1	2	2017	1	1	1	0	0	4	0	0	13	12	0	1
1	1	2	2017	2	2	2	0	0	0	0	1	42	13	0	0
1	1	1	2017	2	4	2	1	0	0	0	1	36	8	1	1
2	1	1	2017	3	4	3	1	0	3	1	0	27	12	0	0
2	1	1	2017	2	2	2	0	0	0	1	1	34	13	0	1
2	1	2	2017	3	3	4	1	0	0	1	1	100	9	1	1
2	1	2	2017	1	3	4	0	0	0	0	0	20	1	1	0
1	1	2	2017	3	4	3	1	0	4	0	0	25	3	1	0
1	1	1	2017	3	3	3	0	0	0	0	0	60	1	1	0
1	1	1	2017	2	4	3	1	0	2	0	1	25	17	0	1
1	1	1	2017	2	2	2	0	0	0	0	1	32	5	1	0
1	1	2	2017	3	3	3	0	0	2	0	1	22	23	0	1
1	1	2	2017	1	4	2	1	0	1	0	0	21	15	0	0
2	1	2	2017	2	3	3	0	0	0	1	0	20	20	0	0
2	1	1	2017	2	2	2	0	0	0	0	0	59	0	1	1
1	1	2	2017	3	3	3	0	0	0	1	0	38	3	1	0
1	1	1	2017	3	3	3	0	0	4	0	1	17	20	0	1
1	1	2	2018	1	2	2	0	0	0	0	0	25	7	0	0
1	1	1	2017	1	3	4	0	0	0	0	1	89	8	1	0
1	1	1	2017	2	2	2	0	0	4	1	1	37	6	1	0
1	2	2	2017	1	3	3	0	0	4	0	1	24	14	0	1
2	1	1	2017	3	4	3	1	0	4	0	1	50	21	0	0
1	1	2	2017	2	4	3	1	0	3	1	1	15	14	0	1
1	1	1	2017	2	4	3	1	0	3	0	1	32	13	1	0
2	1	1	2018	5	4	1	1	0	4	0	1	20	2	0	1
1	1	1	2018	5	4	3	1	0	2	1	1	55	8	0	1
1	2	2	2018	3	3	4	2	0	0	1	1	70	7	0	1
1	1	1	2018	5	4	2	1	0	3	0	1	21	9	1	0
2	1	1	2018	5	1	1	0	0	3	0	0	18	0	0	1
2	1	1	2018	1	3	2	1	0	3	0	0	25	5	0	0
2	1	1	2018	5	2	2	0	0	0	0	0	25	11	0	1
2	1	2	2018	5	2	2	0	0	2	0	1	25	2	0	1
2	1	2	2018	5	3	4	0	0	0	0	1	50	3	0	1
2	1	2	2018	5	4	2	2	0	0	0	1	30	1	0	1
1	1	2	2018	5	2	2	0	0	0	0	0	25	2	0	1
1	1	2	2018	5	2	2	0	0	2	0	1	21	5	0	1
1	2	2	2018	5	4	2	1	0	2	0	1	36	3	0	1
2	1	2	2018	5	1	1	0	0	0	0	0	20	4	1	0
2	1	1	2018	5	2	2	0	0	3	0	1	33	10	0	0
2	1	2	2018	2	2	2	0	0	3	0	1	38	8	0	0
1	1	2	2018	5	2	2	0	0	0	0	1	32	6	0	0
2	1	1	2018	2	2	2	0	0	0	0	0	36	3	1	0
2	3	2	2018	3	3	3	2	0	3	0	1	47	9	1	0
2	1	1	2018	1	2	2	0	0	0	1	0	25	7	0	0
1	1	1	2018	3	3	2	2	0	3	0	1	30	8	0	1
1	1	1	2018	3	3	3	2	0	3	1	1	52	10	0	1
1	1	1	2018	5	4	3	1	0	1	0	1	55	7	0	1
1	1	1	2018	5	3	2	2	0	3	0	0	34	6	0	0
1	1	2	2018	5	2	2	0	0	3	0	0	38	4	0	0
1	2	2	2018	2	3	3	0	0	0	0	1	48	2	0	1
1	1	2	2018	2	3	4	2	0	0	0	0	30	3	1	1
2	1	2	2018	5	3	3	2	0	3	0	1	41	10	0	1
2	1	2	2018	3	3	4	0	0	0	0	1	40	3	1	1
2	1	1	2018	5	3	4	0	0	0	1	1	48	9	0	1
1	1	2	2018	5	3	4	0	0	0	0	1	31	1	0	0
1	1	2	2018	5	2	2	0	0	1	0	0	25	7	0	0
2	1	2	2018	2	4	3	2	0	0	0	0	59	5	1	1
2	1	2	2018	2	4	2	2	0	0	0	0	38	5	1	1
1	1	2	2018	5	2	2	0	0	3	0	1	33	11	0	1
2	1	1	2018	5	3	3	0	0	0	1	0	45	3	1	1
2	1	1	2018	5	2	2	0	0	0	0	0	23	4	0	0
1	1	2	2018	5	4	2	2	0	0	0	0	36	0	1	0
2	1	1	2018	5	2	2	0	0	0	0	1	30	11	0	0
1	1	2	2018	2	3	2	2	0	4	0	1	27	1	0	0
2	1	1	2018	5	4	1	1	0	2	0	0	16	1	1	0
1	1	2	2018	5	2	2	0	0	0	0	1	35	1	0	1
1	1	2	2018	5	2	2	0	0	2	0	0	22	5	0	0
1	1	2	2018	5	4	2	1	0	2	0	1	37	1	0	1
2	1	1	2018	1	3	3	0	0	2	0	0	45	3	0	0
2	1	2	2018	5	1	1	0	0	3	0	1	20	1	0	1
1	1	1	2018	1	1	1	0	0	2	0	0	12	8	0	0
1	3	2	2018	5	2	2	0	0	0	0	1	27	2	0	1
1	1	1	2018	3	4	2	1	0	3	0	1	31	0	0	0
1	1	1	2018	3	1	1	0	0	0	0	0	10	0	0	0
2	1	2	2018	5	4	2	2	0	0	0	0	36	1	1	0
2	1	1	2018	5	3	3	0	0	0	1	1	47	6	0	0
2	1	1	2018	5	3	3	0	0	2	0	0	52	2	0	0
2	1	2	2018	2	4	3	1	0	4	0	1	41	3	0	1
2	1	2	2018	5	1	1	0	0	0	0	0	20	4	1	1
1	1	2	2018	2	2	2	0	0	0	0	1	35	11	0	0
2	1	2	2018	2	3	3	0	0	0	0	1	56	1	1	0
2	1	1	2018	5	3	4	0	0	0	0	0	48	2	1	0
2	1	1	2018	2	3	3	0	0	0	0	0	46	2	1	1
1	2	2	2018	5	3	4	0	0	0	1	1	48	9	0	1
1	1	2	2018	5	4	1	1	0	2	0	1	15	11	0	1
1	3	1	2018	5	4	2	1	0	3	0	1	25	7	0	0
1	1	1	2018	5	4	2	2	0	0	0	1	35	4	0	0
1	1	2	2018	5	3	4	0	0	0	0	1	45	1	1	0
1	1	1	2018	5	3	4	0	0	3	0	1	35	6	0	1
1	1	1	2018	5	3	4	0	0	0	1	1	35	10	0	0
1	1	2	2018	5	2	2	0	0	0	1	1	26	6	0	1
2	1	1	2018	5	3	4	0	0	0	0	1	65	1	1	0
1	1	1	2018	5	2	2	0	0	0	0	1	30	8	1	0
1	1	1	2018	2	4	1	1	0	3	1	1	14	10	0	1
1	1	2	2018	5	2	2	0	0	2	0	1	40	6	0	0
2	1	1	2018	5	3	3	2	0	3	0	1	42	7	0	1
1	1	1	2018	5	2	2	0	0	0	0	1	27	3	0	0
2	1	1	2018	5	2	2	0	0	0	0	0	35	0	1	0
1	1	2	2018	5	3	2	2	0	3	0	1	30	8	0	0
2	1	1	2018	5	2	2	0	0	0	0	0	29	6	1	1
1	1	2	2018	5	3	4	0	0	3	1	1	24	10	0	1
1	1	2	2018	1	3	4	0	0	0	0	1	73	2	1	1
2	1	2	2018	5	4	2	1	0	2	1	1	30	10	0	1
2	1	1	2018	5	3	4	0	0	0	0	1	40	7	0	1
2	1	1	2018	2	1	1	0	0	0	0	1	19	2	1	0
1	1	1	2018	2	3	3	0	0	3	1	1	47	10	0	1
2	1	1	2018	5	4	2	1	0	4	1	1	26	3	0	0
2	1	1	2018	3	3	3	0	0	0	0	0	54	1	1	1
1	2	2	2018	5	4	2	1	0	2	1	1	25	10	0	0
1	1	2	2018	5	4	3	1	0	2	0	1	42	0	0	1
1	2	2	2018	2	3	4	0	0	0	0	0	49	0	1	1
2	1	1	2018	2	4	3	2	0	0	0	0	47	2	1	0
2	1	1	2018	5	4	3	2	0	0	0	1	111	0	0	0
1	3	1	2016	1	1	1	0	0	2	0	0	12	33	0	1
1	2	1	2018	5	3	2	2	0	3	0	0	32	0	1	0
2	2	1	2017	1	2	2	0	0	0	0	0	28	16	1	0
1	1	1	2017	3	4	3	1	0	3	0	1	32	13	0	1
2	1	1	2016	2	4	3	1	0	4	0	1	45	20	1	1
2	1	1	2018	1	4	1	0	0	4	0	0	81	2	0	0
1	1	2	2016	2	4	3	1	0	3	0	1	55	27	0	1
2	1	2	2016	2	2	2	0	0	0	0	0	38	0	1	0
1	1	1	2016	2	4	3	1	0	3	0	1	35	31	0	1
2	1	1	2018	5	4	3	2	0	0	0	0	46	1	0	1
1	1	1	2018	5	4	2	1	0	3	1	1	23	7	0	0
1	2	1	2018	5	2	2	0	0	0	1	1	38	4	1	1
2	1	1	2016	3	4	3	1	0	3	0	0	33	17	1	0
2	2	2	2018	2	2	2	0	0	0	1	1	21	2	0	1
1	1	1	2016	1	3	3	0	0	3	1	1	38	26	0	1
1	1	1	2016	2	3	3	0	0	3	1	1	28	31	0	1
1	1	2	2017	2	4	3	1	0	3	0	1	35	7	1	1
2	1	1	2018	5	2	2	0	0	0	0	0	34	1	1	1
2	2	2	2016	1	2	2	0	0	0	0	0	32	32	0	0
1	2	2	2017	2	4	3	1	0	3	0	0	45	17	0	0
2	1	2	2018	1	3	4	0	0	0	0	0	54	11	0	0
2	1	2	2016	2	4	3	1	0	3	0	0	34	24	0	1
2	1	1	2018	2	3	4	0	0	0	0	1	40	3	0	0
2	1	1	2016	2	4	3	1	0	3	0	1	40	24	0	0
1	2	2	2017	3	4	3	1	0	3	0	0	55	1	1	1
1	1	2	2017	2	4	3	1	0	2	1	1	31	17	0	1
1	2	2	2016	4	3	3	0	0	2	0	1	28	12	1	0
2	1	2	2016	3	4	3	1	0	3	1	1	40	27	1	1
1	1	2	2017	3	4	2	1	0	3	0	0	22	1	1	1
2	2	1	2018	5	4	3	1	0	3	0	0	53	3	1	0
2	2	2	2018	2	4	2	2	0	0	0	0	31	2	1	1
2	1	2	2017	1	3	3	0	0	3	0	0	25	23	0	0
2	1	1	2016	2	4	3	1	0	2	0	0	45	4	1	0
2	1	2	2016	2	3	3	0	0	2	1	1	82	20	1	0
2	1	1	2018	2	2	2	0	0	0	0	0	30	11	0	0
2	2	2	2016	3	4	3	1	0	3	0	1	40	15	1	1
2	1	2	2018	5	4	3	2	0	0	0	1	45	9	1	1
1	2	2	2017	2	4	3	1	0	3	0	1	40	10	1	1
1	2	2	2018	1	4	2	2	0	0	0	0	33	1	1	0
2	1	2	2016	2	4	2	1	0	3	0	0	30	8	1	1
1	1	2	2017	2	4	3	1	0	3	0	0	40	17	0	1
2	1	2	2016	2	3	3	0	0	1	1	1	40	29	0	1
1	3	1	2018	1	1	1	0	0	4	0	0	15	4	0	0
2	1	1	2018	5	2	2	0	0	4	0	1	30	10	0	0
2	1	1	2016	2	4	2	1	0	3	0	0	25	6	1	0
2	1	2	2017	2	2	2	0	0	0	0	0	48	2	1	1
1	1	2	2017	2	1	1	0	0	2	0	0	18	21	0	0
2	1	1	2017	3	3	3	0	0	2	0	1	46	15	0	0
2	1	2	2016	2	4	3	1	0	2	0	0	30	5	1	0
2	1	2	2016	1	1	1	0	0	3	0	0	1	26	0	1
1	1	1	2016	3	4	3	1	0	3	0	1	36	2	1	1
1	1	1	2018	3	3	2	2	0	3	0	0	38	0	0	1
2	1	2	2018	5	4	2	1	0	3	0	1	31	3	0	1
2	1	2	2018	5	4	2	2	0	0	0	1	32	4	0	1
2	3	1	2018	3	2	2	0	0	0	0	0	27	2	0	0
1	2	1	2016	3	4	3	1	0	3	0	0	43	17	1	1
1	1	1	2017	1	2	2	0	0	2	0	0	23	15	0	1
2	1	1	2018	5	2	2	0	0	3	0	0	27	2	0	0
2	1	1	2018	5	2	2	0	0	0	0	1	31	2	0	1
2	1	2	2016	2	4	3	1	0	3	0	0	63	12	1	1
2	1	1	2016	1	2	2	0	0	2	0	0	25	26	0	1
2	1	2	2017	1	1	1	0	0	3	0	0	12	22	0	1
1	1	2	2017	3	4	3	1	0	3	0	0	32	12	1	0
1	2	1	2017	3	3	4	0	0	0	0	1	55	12	0	1
2	1	2	2016	1	3	4	0	0	0	1	1	19	4	1	1
2	1	2	2016	3	1	1	0	0	0	0	0	20	0	1	1
2	3	1	2017	2	3	3	0	0	3	0	0	16	16	0	0
2	1	2	2016	3	2	2	0	0	0	1	1	29	21	1	0
1	1	2	2018	5	4	2	1	0	3	0	1	27	11	0	1
1	1	1	2016	3	2	2	0	0	0	0	0	47	2	1	0
1	1	2	2016	2	4	3	1	0	2	1	1	80	28	1	1
1	1	2	2017	2	3	3	0	0	0	1	1	45	8	1	1
1	1	1	2017	1	2	2	0	0	2	0	0	25	17	0	1
1	1	1	2016	1	1	1	0	0	3	0	0	20	28	0	0
1	1	1	2016	1	3	4	1	0	3	1	1	32	29	1	1
1	3	1	2016	2	4	3	1	0	3	0	0	25	15	1	1
1	1	1	2016	3	4	3	1	0	3	1	1	43	10	1	1
1	2	1	2016	3	4	3	1	0	3	1	1	34	35	0	1
1	1	1	2016	1	1	1	0	0	3	0	0	19	33	0	1
1	1	1	2016	2	3	3	0	0	3	1	1	24	4	1	1
1	1	2	2016	3	4	3	1	0	3	1	1	19	35	0	1
2	1	2	2016	3	4	3	1	0	3	0	1	25	30	0	1
2	1	1	2016	1	4	3	1	0	3	0	1	30	31	0	0
2	1	1	2016	2	3	3	0	0	0	1	1	33	10	1	0
1	1	2	2016	3	4	3	1	0	3	1	1	36	31	1	1
2	2	2	2018	2	3	4	1	0	3	0	1	22	7	0	0
2	1	1	2016	3	4	3	1	0	3	0	1	28	4	1	1
2	1	1	2016	3	2	2	0	0	0	0	1	23	8	1	0
1	1	2	2016	2	4	3	1	0	2	1	1	42	28	0	1
2	1	2	2016	2	4	3	1	0	3	0	0	25	17	1	0
1	2	2	2016	3	4	3	1	0	3	1	1	35	29	0	1
1	1	2	2016	3	4	3	1	0	2	0	0	35	18	1	1
1	1	1	2016	1	3	3	0	0	3	0	1	22	29	0	1
2	1	2	2016	1	1	1	0	0	2	0	0	20	29	0	1
2	1	1	2016	2	3	3	0	0	3	0	1	30	12	1	0
2	1	2	2016	1	2	2	0	0	2	0	0	29	28	0	1
2	1	1	2016	3	4	3	1	0	3	1	1	29	14	1	1
2	1	1	2016	2	3	3	0	0	0	0	0	42	2	1	0
2	1	1	2016	2	3	3	0	0	3	0	1	25	8	1	0
2	1	1	2016	2	1	1	0	0	3	0	0	16	21	1	1
1	2	1	2016	2	4	3	1	0	3	0	1	26	28	0	0
1	1	1	2016	1	4	3	1	0	3	1	0	40	12	1	0
2	1	2	2016	2	2	2	0	0	2	0	1	42	23	1	0
2	1	1	2016	2	3	3	0	0	2	0	1	20	21	1	0
1	1	1	2016	2	3	3	0	0	2	0	1	40	19	1	0
2	1	1	2016	2	4	3	1	0	3	1	1	20	34	1	1
1	1	1	2016	3	3	3	0	0	2	0	0	42	7	1	1
1	1	1	2016	1	1	1	0	0	2	0	0	15	35	0	0
1	1	2	2016	3	4	3	1	0	3	0	0	33	14	1	0
1	1	1	2017	3	2	2	0	0	0	0	1	30	2	1	0
2	1	2	2017	2	3	4	1	0	1	0	1	46	23	0	1
1	1	1	2016	2	4	3	1	0	3	0	1	30	13	1	0
2	1	1	2017	3	4	3	1	0	2	0	1	55	23	0	0
1	1	2	2017	2	2	2	0	0	0	0	0	39	3	1	1
2	1	2	2016	2	4	3	1	0	3	1	1	27	25	0	1
1	2	1	2016	3	4	3	1	0	3	0	1	35	6	1	0
1	2	1	2016	3	4	3	1	0	3	0	1	20	10	1	0
2	1	1	2016	3	4	3	1	0	3	0	0	50	0	1	1
1	1	2	2016	3	4	3	1	0	2	1	1	32	8	1	1
1	2	1	2016	3	3	4	1	0	3	1	1	20	29	0	0
1	1	1	2016	2	4	2	1	0	3	1	1	25	32	0	1
1	2	1	2016	2	4	3	1	0	3	0	1	45	9	1	0
1	1	2	2017	3	3	3	0	0	3	0	1	17	18	1	0
2	1	2	2017	2	4	3	1	0	3	1	1	37	3	1	1
1	1	1	2017	2	4	3	1	0	3	0	0	25	0	1	1
2	1	1	2016	3	4	3	1	0	3	0	1	33	26	1	0
1	1	2	2017	2	3	4	0	0	2	0	0	31	21	0	1
1	1	1	2017	1	1	1	0	0	2	0	0	18	22	0	1
2	2	2	2017	2	3	4	0	0	0	0	0	98	6	1	1
1	2	2	2016	2	2	2	0	0	2	0	1	55	24	0	1
1	1	2	2017	2	4	2	1	0	3	0	1	41	14	1	1
1	1	1	2017	2	3	4	0	0	0	1	1	25	4	1	1
1	1	1	2017	1	4	3	1	0	4	0	1	25	2	0	0
1	2	2	2017	1	4	3	1	0	3	0	1	35	20	0	0
2	2	2	2016	2	4	3	1	0	3	0	1	27	13	1	1
2	1	2	2017	1	4	3	1	0	3	0	0	7	18	0	0
1	1	2	2017	3	4	3	1	0	3	0	1	40	19	0	0
1	1	2	2017	2	4	3	1	0	0	1	1	48	14	1	0
2	2	1	2017	2	4	1	1	0	3	0	0	19	8	1	0
1	1	1	2017	2	4	3	1	0	3	0	1	32	4	1	0
1	1	2	2017	3	4	3	1	0	3	1	1	35	15	1	1
1	1	1	2017	2	4	3	1	0	2	0	1	53	18	0	0
1	2	1	2017	2	4	2	1	0	3	0	1	40	18	0	0
1	2	2	2018	5	3	3	2	0	3	1	1	41	5	0	1
1	1	1	2017	2	3	3	0	0	3	0	1	30	10	1	0
1	2	1	2017	2	4	2	1	0	3	1	1	25	18	0	0
2	1	1	2017	2	3	3	0	0	0	1	1	25	6	1	0
1	1	2	2017	4	3	3	0	0	2	0	1	45	16	0	1
2	1	1	2017	2	2	2	0	0	2	0	0	31	16	0	0
2	1	1	2017	3	3	3	0	0	0	1	1	37	16	0	0
1	1	2	2017	2	4	3	1	0	3	0	1	46	8	1	1
1	1	2	2016	1	2	2	0	0	2	0	0	23	26	0	1
1	1	1	2017	2	2	2	0	0	0	0	1	28	3	1	1
2	1	1	2017	2	2	2	0	0	0	0	0	54	1	1	0
2	1	1	2018	5	2	2	0	0	3	0	0	33	2	0	1
1	2	2	2018	5	2	2	0	0	0	0	1	22	5	0	1
1	2	1	2017	2	4	3	1	0	2	0	0	75	6	1	0
2	1	1	2017	2	3	3	0	0	0	0	1	47	9	1	1
2	1	1	2018	3	2	2	0	0	0	0	0	38	10	0	0
1	1	1	2017	3	4	3	1	0	3	1	1	22	12	1	0
1	1	1	2017	3	4	3	1	0	3	1	1	50	10	1	0
2	1	1	2016	1	2	2	0	0	3	0	0	27	27	0	0
2	1	1	2017	2	2	2	0	0	2	0	0	22	11	1	1
1	1	2	2017	1	1	1	0	0	2	0	0	10	22	0	1
2	1	1	2017	3	3	4	0	0	3	0	0	56	3	1	0
1	2	1	2017	3	3	3	0	0	3	0	1	48	7	1	0
1	1	2	2016	2	3	4	1	0	3	0	0	60	12	1	1
2	2	1	2017	2	4	3	1	0	3	0	0	25	23	0	0
2	1	2	2017	1	1	1	0	0	3	0	0	14	16	0	1
1	1	2	2017	3	4	3	1	0	3	1	1	35	12	0	1
1	2	1	2017	2	3	3	0	0	3	1	1	31	16	0	0
1	1	1	2017	3	4	3	1	0	3	0	1	35	7	1	1
1	1	1	2017	2	4	3	1	0	4	1	1	38	13	0	1
1	1	2	2017	2	4	3	1	0	3	1	1	35	12	0	1
1	1	1	2017	3	4	3	1	0	3	0	1	34	19	0	1
1	1	1	2017	2	4	3	1	0	3	0	0	60	15	0	1
1	2	1	2017	2	4	3	1	0	3	0	1	22	12	0	0
2	2	1	2017	2	3	3	0	0	0	1	0	34	7	1	0
2	1	2	2017	3	3	3	0	0	3	0	1	16	16	0	1
2	1	2	2017	2	4	3	1	0	3	0	1	35	23	0	1
2	1	2	2017	2	4	2	1	0	3	0	0	35	5	1	0
2	1	2	2017	3	3	3	0	0	3	0	1	25	17	0	1
1	1	2	2018	5	3	4	0	0	0	0	1	43	4	0	0
2	1	2	2018	5	2	2	0	0	2	1	1	40	7	0	1
1	1	1	2018	5	3	4	0	0	3	1	1	33	11	0	1
1	1	2	2018	1	1	1	0	0	0	0	0	14	6	0	1
2	1	2	2018	5	4	2	1	0	3	0	0	23	5	1	0
2	1	1	2018	5	4	2	1	0	2	0	1	27	5	0	0
2	1	2	2018	5	2	2	0	0	0	0	0	22	0	1	1
1	2	2	2018	5	3	2	2	0	3	1	1	27	8	0	1
2	1	2	2018	2	3	3	0	0	0	1	1	48	6	0	1
2	1	2	2018	5	2	2	0	0	0	0	1	25	10	0	0
2	1	1	2018	5	1	1	0	0	2	0	0	5	5	0	1
1	1	1	2018	3	3	3	0	0	0	0	0	109	1	1	0
2	2	1	2018	5	4	2	1	0	3	0	1	28	0	0	1
1	2	1	2018	5	4	2	1	0	3	0	1	25	1	0	0
1	2	1	2018	5	3	3	2	0	3	0	1	49	4	1	0
2	1	2	2018	5	4	2	1	0	3	0	0	22	0	0	1
1	1	2	2018	5	4	2	1	0	3	0	0	27	8	0	1
2	1	2	2018	2	4	3	2	0	0	0	1	68	3	1	1
2	1	1	2018	5	3	3	0	0	0	0	0	55	2	1	0
2	1	2	2018	2	4	2	1	0	2	0	1	40	8	0	1
2	1	2	2018	5	1	1	0	0	2	0	0	6	3	0	1
2	1	2	2018	5	4	3	1	0	3	0	1	48	10	0	1
1	2	1	2018	5	4	2	1	0	3	0	1	30	11	0	0
1	2	1	2018	5	2	2	0	0	2	0	1	35	8	0	0
1	1	1	2018	5	3	4	0	0	0	0	0	50	0	1	0
1	1	2	2018	5	4	1	1	0	3	1	1	15	5	0	0
2	1	2	2018	5	3	2	2	0	3	0	0	30	11	0	1
1	1	2	2018	5	4	2	1	0	2	0	0	26	9	0	1
1	1	2	2018	5	2	2	0	0	0	0	0	25	2	0	0
2	1	2	2018	5	1	1	0	0	3	0	1	10	4	0	1
2	1	2	2018	5	1	1	0	0	0	0	0	14	5	0	0
2	1	2	2018	5	3	4	0	0	0	0	1	26	2	0	1
1	1	1	2018	5	2	2	0	0	0	0	1	38	0	0	0
2	1	1	2018	5	4	2	1	0	3	1	1	34	3	0	1
1	1	2	2018	5	1	1	0	0	3	0	1	20	5	0	1
1	2	1	2018	5	2	2	0	0	0	0	0	30	4	0	0
2	1	1	2018	5	3	4	0	0	0	0	1	30	4	0	1
2	1	1	2018	3	3	2	2	0	3	1	1	30	0	0	0
1	1	2	2018	5	1	1	0	0	3	0	0	9	2	0	1
2	1	1	2018	5	4	2	1	0	3	0	1	29	2	0	0
2	2	2	2018	5	2	2	0	0	0	0	0	37	0	0	0
2	1	1	2018	5	3	4	0	0	0	1	1	45	4	0	0
2	2	1	2018	5	3	4	0	0	2	1	0	28	4	0	1
1	1	2	2018	5	2	2	0	0	3	0	1	25	8	0	1
1	1	1	2018	5	3	2	2	0	3	0	1	32	9	0	1
1	1	2	2018	5	3	2	2	0	3	0	1	31	9	0	1
1	1	2	2018	5	3	2	2	0	3	0	1	37	8	0	1
1	1	2	2018	5	2	2	0	0	2	0	1	28	0	0	0
2	1	1	2018	5	3	4	0	0	0	0	1	45	5	0	1
2	1	2	2018	5	3	4	0	0	0	1	1	49	3	0	1
1	1	1	2018	5	1	1	0	0	2	1	1	3	5	0	1
1	1	1	2018	5	4	2	1	0	3	0	0	23	0	0	0
2	1	2	2018	5	1	1	0	0	2	0	0	12	0	0	1
2	1	1	2018	5	3	4	0	0	0	0	0	95	1	0	1
2	1	2	2018	5	2	2	0	0	0	1	1	21	2	0	1
1	1	2	2018	5	3	4	2	0	0	1	1	36	1	0	0
1	1	1	2018	5	4	3	1	0	3	0	1	42	3	0	1
1	1	2	2018	5	3	2	2	0	3	0	1	37	5	0	0
2	1	1	2018	5	4	1	2	0	0	0	1	18	8	0	1
1	2	1	2018	5	4	2	2	0	0	1	1	21	10	0	0
1	2	1	2018	5	2	2	0	0	2	0	0	40	10	0	1
2	1	1	2018	5	4	2	1	0	3	0	0	25	7	1	1
1	1	2	2018	5	2	2	0	0	2	0	0	28	7	0	1
1	1	2	2018	5	3	3	0	0	3	0	1	45	4	0	1
1	1	2	2018	5	4	1	1	0	3	1	1	17	9	0	1
2	1	1	2018	5	3	3	2	0	3	0	1	45	4	1	1
1	2	2	2018	5	2	2	0	0	3	0	0	27	3	0	0
1	1	1	2018	5	3	3	2	0	3	0	0	45	1	0	0
2	3	1	2018	5	2	2	0	0	0	0	0	35	0	0	1
2	1	1	2018	2	3	3	0	0	0	0	0	55	0	1	0
2	1	1	2018	5	3	4	0	0	0	0	0	50	0	1	1
2	3	2	2018	5	2	2	0	0	0	0	1	29	4	1	1
1	3	1	2017	1	4	3	1	0	1	0	0	60	11	1	1
2	3	2	2016	3	4	3	1	0	3	1	0	30	18	1	1
1	3	1	2018	5	2	2	0	0	0	0	1	26	3	1	1
2	3	2	2016	1	1	1	0	0	2	0	0	18	14	1	0
1	3	1	2018	5	2	2	0	0	3	0	1	35	5	0	1
2	3	1	2016	1	2	2	0	0	0	0	0	23	21	1	1
2	3	2	2018	5	4	2	1	0	4	0	0	26	0	0	1
2	3	1	2017	1	1	1	0	0	2	0	0	15	22	0	1
2	3	1	2017	2	2	2	0	0	0	0	0	29	0	1	0
1	3	2	2016	3	3	3	0	0	3	1	1	18	16	1	1
1	1	1	2016	3	3	4	1	0	0	0	1	65	11	1	1
1	3	2	2017	2	3	3	0	0	0	0	0	35	0	1	1
1	3	2	2016	2	4	3	1	0	3	0	1	61	27	1	0
2	3	2	2018	5	2	2	0	0	0	0	0	23	3	1	1
1	3	2	2016	1	1	1	0	0	2	0	0	11	26	0	1
2	3	1	2016	2	4	3	1	0	3	0	1	22	8	1	0
2	1	2	2018	3	4	3	2	0	0	0	1	44	6	0	1
1	3	1	2016	2	3	3	0	0	3	0	0	21	15	1	1
1	3	1	2016	2	3	3	0	0	2	0	0	33	33	0	0
1	3	2	2018	5	4	2	1	0	0	1	1	27	3	0	0
2	3	1	2018	2	3	4	0	0	0	0	1	34	3	0	1
2	1	2	2017	3	3	3	0	0	0	1	1	60	3	1	0
2	1	2	2018	5	2	2	0	0	0	0	1	26	8	0	0
2	3	1	2018	3	2	2	0	0	0	0	1	38	2	1	1
1	3	1	2018	5	2	2	0	0	4	1	1	23	0	0	1
1	1	2	2018	5	3	3	2	0	2	0	0	60	0	0	1
1	3	2	2018	2	3	3	2	0	3	1	1	45	9	0	1
2	3	2	2016	2	2	2	0	0	3	1	1	32	34	0	0
1	1	1	2016	2	4	3	1	0	2	0	1	63	18	1	0
1	1	2	2016	2	4	3	1	0	3	1	1	22	24	1	1
1	3	2	2016	3	3	3	0	0	3	0	0	27	5	1	1
1	3	2	2016	1	2	2	0	0	3	0	0	25	31	0	1
1	3	2	2016	3	3	4	0	0	0	0	1	29	6	1	1
1	1	2	2016	4	3	4	1	0	3	0	1	18	18	1	1
1	3	2	2016	1	3	4	0	0	0	1	1	80	26	0	1
2	3	1	2016	2	3	3	0	0	2	0	0	57	15	1	0
1	3	1	2016	2	3	3	0	0	3	0	1	15	31	0	0
1	3	1	2016	3	4	3	1	0	3	0	1	34	7	1	0
1	3	1	2016	1	4	3	1	0	4	0	0	28	27	0	1
1	3	2	2016	3	4	2	1	0	3	0	1	40	24	0	1
1	2	2	2016	1	3	3	0	0	2	0	0	32	35	0	0
1	3	1	2016	3	4	3	1	0	4	0	1	29	11	1	1
1	1	1	2017	3	3	3	0	0	0	0	1	43	5	1	1
1	3	2	2016	2	4	3	1	0	3	1	1	35	34	0	1
1	1	2	2016	2	3	4	1	0	3	0	1	43	25	0	1
2	3	2	2017	3	2	2	0	0	0	1	0	25	4	1	1
1	3	2	2016	2	4	3	1	0	0	0	1	39	3	1	0
1	3	1	2016	1	2	2	0	0	2	0	0	30	25	0	1
2	1	2	2018	5	2	2	0	0	3	0	1	23	11	0	1
2	3	1	2017	2	1	1	0	0	2	1	0	2	21	0	0
1	3	2	2017	3	4	3	1	0	3	0	0	28	18	0	1
1	3	2	2017	2	3	4	0	0	0	0	0	41	6	1	1
1	3	2	2017	2	4	3	1	0	3	0	1	49	17	0	0
1	3	2	2017	2	3	4	0	0	0	0	1	29	13	1	0
1	3	1	2018	5	4	2	1	0	4	1	1	25	11	0	0
2	3	2	2017	2	1	1	0	0	2	0	0	17	18	0	1
1	3	2	2017	1	1	1	0	0	2	0	0	16	13	0	1
1	3	2	2017	2	3	3	0	0	0	0	1	33	15	1	1
1	3	2	2018	3	2	2	0	0	4	0	0	22	5	0	1
1	3	2	2017	2	1	1	0	0	3	0	0	11	15	0	0
1	3	1	2017	2	4	3	1	0	3	0	1	40	6	1	0
1	1	2	2018	3	3	3	2	0	2	0	0	43	5	0	0
1	3	1	2017	2	4	3	1	0	3	0	1	35	22	0	1
1	3	1	2017	1	1	1	0	0	3	0	0	5	21	0	1
2	3	1	2017	2	3	4	0	0	0	0	0	79	2	1	1
1	3	2	2017	2	2	2	0	0	0	0	0	28	4	1	1
1	3	1	2017	2	4	3	1	0	3	0	1	22	18	0	1
1	1	1	2017	1	1	1	0	0	2	0	0	13	12	0	0
2	3	2	2017	1	3	3	0	0	0	0	0	40	2	1	1
1	3	1	2018	3	3	4	2	0	3	1	1	45	5	0	1
2	1	1	2017	3	3	3	0	0	0	0	1	40	10	1	0
2	1	2	2018	5	4	3	2	0	0	0	1	48	2	1	0
1	3	1	2018	5	3	3	0	0	4	0	0	65	10	0	1
1	1	2	2018	3	3	2	2	0	3	0	1	24	9	0	0
2	1	1	2018	3	3	3	0	0	0	0	0	102	2	1	1
1	3	2	2018	5	2	2	0	0	3	1	1	31	8	0	0
2	3	1	2018	1	3	2	2	0	3	1	1	35	4	0	1
2	3	2	2018	2	2	2	0	0	0	0	0	25	7	1	1
1	1	2	2018	5	2	2	0	0	2	0	0	22	8	0	0
2	3	2	2018	5	3	3	0	0	2	0	0	55	3	0	1
2	3	2	2018	2	2	2	0	0	3	0	0	36	0	0	1
1	1	2	2018	5	4	2	1	0	3	1	1	35	6	0	1
1	3	2	2018	5	3	3	0	0	0	0	1	65	3	1	1
2	3	1	2018	3	2	2	0	0	0	0	1	37	9	0	1
1	3	2	2018	5	3	4	0	0	0	1	1	30	5	0	1
2	3	2	2018	1	4	2	1	0	3	0	1	35	2	0	1
2	3	1	2018	3	4	3	2	0	0	0	0	44	5	1	0
2	3	1	2018	5	1	1	0	0	3	0	1	15	10	0	0
1	3	1	2018	5	3	4	0	0	4	0	1	55	0	0	0
1	3	1	2018	5	2	2	0	0	2	0	1	22	4	0	0
2	3	2	2018	2	4	3	2	0	0	0	1	50	0	0	1
1	3	2	2018	5	2	2	0	0	0	0	1	29	2	0	1
1	3	1	2018	5	4	1	1	0	4	0	1	20	0	0	0
2	3	1	2018	3	2	2	0	0	0	0	0	38	1	1	1
2	3	1	2018	5	3	1	2	0	3	0	0	19	2	0	0
1	3	2	2018	5	3	3	0	0	0	0	0	47	1	1	0
1	3	2	2018	2	3	3	0	0	3	0	0	42	7	0	1
2	3	1	2018	5	4	2	2	0	0	0	0	37	1	0	0
1	3	2	2018	3	2	2	0	0	3	0	1	40	4	0	0
1	3	2	2018	5	4	2	2	0	0	0	0	26	2	1	0
2	3	1	2018	5	2	2	0	0	3	1	1	22	4	0	0
2	3	2	2018	1	4	2	2	0	0	0	0	21	0	0	1
1	1	1	2016	1	1	1	0	0	2	0	0	7	25	0	1
2	1	1	2018	5	4	2	2	0	0	1	1	30	9	0	0
1	1	1	2018	3	4	3	2	0	0	0	1	50	1	0	0
2	1	2	2017	1	3	3	0	0	2	1	1	48	18	0	1
2	3	2	2018	5	2	3	0	0	2	0	0	44	7	0	1
1	1	1	2017	3	3	3	0	0	0	0	1	30	7	1	1
1	1	1	2018	5	3	1	2	0	2	1	1	5	3	0	1
1	1	1	2017	2	3	3	0	0	3	0	0	18	1	1	1
1	1	1	2018	5	2	2	0	0	0	0	0	30	7	0	0
1	1	1	2018	5	2	2	0	0	3	0	1	37	0	0	1
2	1	2	2018	5	2	2	0	0	0	1	1	38	3	0	0
2	1	2	2017	1	1	1	0	0	3	0	0	13	1	1	1
2	1	2	2017	1	1	1	0	0	3	0	0	2	1	1	1
1	1	1	2017	2	3	4	0	0	0	0	1	42	12	1	1
1	1	2	2018	2	2	2	0	0	0	0	1	40	2	0	1
2	1	2	2017	2	3	3	0	0	2	0	0	12	12	0	1
1	1	2	2016	2	4	3	1	0	4	0	0	26	13	1	0
1	1	1	2017	1	1	1	0	0	0	0	0	16	18	0	0
2	1	2	2017	1	2	2	0	0	0	0	0	32	21	0	1
1	1	1	2018	5	4	2	1	0	3	1	1	30	10	0	1
1	1	1	2017	2	4	3	1	0	3	0	0	36	8	1	1
1	1	1	2018	5	3	4	2	0	0	0	0	39	2	1	0
2	1	2	2016	2	1	1	0	0	3	0	0	1	25	0	0
1	1	2	2016	2	2	2	0	0	3	0	0	40	35	0	1
1	1	1	2017	3	3	3	0	0	3	0	1	60	15	1	0
2	1	2	2018	5	3	3	0	0	0	0	1	41	0	0	1
2	1	2	2016	3	3	4	0	0	0	1	1	53	10	1	1
1	1	1	2017	3	4	3	1	0	3	0	0	55	13	1	1
1	1	2	2018	5	3	4	0	0	0	1	0	50	1	0	1
1	1	2	2016	2	4	3	1	0	3	0	1	80	18	1	1
2	1	1	2018	5	3	4	0	0	0	1	1	33	9	0	0
2	1	1	2018	5	3	3	0	0	0	0	0	52	3	1	0
2	1	2	2016	2	4	2	1	0	2	0	0	26	24	0	0
2	1	2	2016	2	3	3	0	0	0	0	0	53	5	1	1
1	1	1	2018	5	2	2	0	0	0	0	1	25	3	0	1
1	1	1	2016	2	4	3	1	0	2	0	0	60	8	1	0
1	1	2	2018	5	4	3	1	0	3	1	1	41	11	0	1
1	1	2	2016	1	1	1	0	0	2	0	0	14	32	0	1
2	1	1	2016	3	2	2	0	0	0	0	0	30	6	1	0
2	1	1	2016	1	3	3	0	0	4	0	1	23	31	0	1
1	1	2	2016	3	4	3	1	0	2	1	1	30	9	1	1
2	1	2	2016	1	1	1	0	0	0	0	0	9	34	0	0
1	1	1	2016	3	4	3	1	0	4	0	1	50	20	1	0
1	1	1	2016	1	1	1	0	0	2	0	0	9	35	0	0
1	1	2	2016	3	2	2	0	0	0	1	0	35	4	1	1
1	1	2	2016	1	1	1	0	0	2	0	0	10	34	0	1
2	1	1	2016	2	3	3	0	0	3	0	0	22	22	1	0
2	1	2	2016	3	4	3	1	0	3	0	1	34	5	1	0
1	1	2	2017	1	1	1	0	0	2	0	0	20	23	0	1
2	2	2	2016	2	3	3	0	0	3	0	0	40	34	0	0
1	1	2	2016	1	4	3	1	0	3	0	1	50	30	0	1
1	1	2	2016	2	4	3	1	0	3	0	1	30	24	0	1
1	1	2	2016	1	1	1	0	0	4	0	0	15	2	1	1
1	1	1	2016	1	3	3	0	0	3	0	0	31	35	0	0
2	1	2	2016	1	4	3	1	0	2	0	0	25	33	0	1
1	1	1	2016	2	4	3	1	0	2	0	1	41	21	1	1
1	1	1	2016	2	3	3	0	0	3	0	1	24	7	1	0
1	1	1	2016	2	4	3	1	0	3	0	0	51	0	1	1
1	1	1	2018	5	3	4	0	0	0	0	1	60	1	0	1
1	1	2	2016	2	3	3	0	0	3	0	0	65	10	1	0
1	1	2	2016	1	1	1	0	0	3	0	1	10	31	0	1
2	1	1	2016	2	1	1	0	0	2	0	1	17	30	0	0
2	1	2	2017	2	3	4	1	0	3	0	1	25	9	1	0
2	1	2	2016	1	1	1	0	0	2	0	0	6	28	0	1
2	1	1	2016	2	1	1	0	0	2	0	0	8	27	0	0
2	1	2	2016	3	2	2	0	0	0	1	1	30	5	1	0
2	1	2	2016	3	3	3	0	0	3	0	1	24	25	0	1
1	1	2	2018	5	3	3	2	0	3	1	1	42	3	0	1
1	1	2	2017	2	1	1	0	0	3	0	0	20	18	0	1
2	1	1	2017	3	4	3	1	0	3	0	1	30	19	1	1
2	1	2	2016	2	2	2	0	0	3	0	0	30	32	0	1
1	1	2	2016	1	3	4	1	0	0	0	1	83	27	0	0
2	1	2	2016	1	2	2	0	0	3	0	0	22	29	0	1
1	1	2	2017	1	2	2	0	0	3	0	0	22	18	0	1
1	1	1	2016	2	4	3	1	0	3	0	1	39	17	1	0
2	1	2	2017	3	3	3	0	0	4	0	1	40	15	0	1
1	1	1	2017	2	3	4	0	0	0	1	1	20	17	0	1
1	1	2	2017	3	4	3	1	0	3	0	1	50	5	1	0
1	1	2	2018	5	1	1	0	0	3	1	1	19	6	1	1
1	1	1	2016	2	3	3	0	0	3	0	0	12	24	0	1
2	1	1	2017	2	3	4	0	0	0	0	0	64	2	1	0
2	1	1	2017	2	2	2	0	0	3	0	1	31	16	0	1
2	1	2	2017	2	3	3	0	0	3	0	0	32	7	1	1
1	1	2	2017	2	2	2	0	0	2	0	0	64	9	1	1
1	1	1	2017	2	1	1	0	0	3	0	0	16	22	0	0
2	1	2	2017	1	2	2	0	0	2	0	0	69	14	0	1
2	1	1	2017	2	4	3	1	0	3	0	0	45	23	0	0
1	1	2	2017	2	4	3	1	0	3	0	1	30	13	0	1
1	1	1	2017	1	3	3	0	0	3	0	0	46	12	0	1
1	1	1	2017	2	4	3	1	0	2	0	0	51	12	0	1
1	1	1	2017	1	1	1	0	0	2	0	0	12	12	0	0
2	1	1	2017	2	3	4	0	0	0	0	0	50	2	1	0
1	1	2	2018	5	2	2	0	0	0	0	0	40	8	0	0
2	1	2	2018	3	4	2	2	0	0	1	1	24	9	1	0
1	1	2	2018	5	4	2	1	0	2	0	1	32	9	0	1
2	1	1	2018	5	2	2	0	0	0	1	1	36	0	0	1
1	1	2	2018	2	3	4	2	0	0	0	0	40	0	1	1
1	1	2	2018	5	3	4	2	0	0	0	0	37	2	1	1
1	1	2	2018	5	4	3	2	0	0	0	1	58	4	1	1
1	1	2	2018	5	3	4	0	0	0	0	1	44	8	0	1
1	1	2	2018	5	3	4	2	0	0	1	1	55	7	0	0
2	1	2	2018	3	3	3	0	0	0	0	0	60	1	1	0
1	1	1	2018	2	3	4	0	0	0	1	1	25	10	0	0
1	1	1	2018	5	3	4	0	0	0	0	1	32	1	0	1
1	1	1	2018	5	3	2	2	0	3	0	1	35	3	0	1
2	1	1	2018	5	2	2	0	0	0	0	0	40	4	1	0
1	1	2	2018	5	2	2	0	0	3	0	1	40	6	0	1
2	1	2	2018	5	2	2	0	0	0	0	1	32	6	0	1
2	1	2	2018	5	1	1	0	0	0	0	0	18	3	1	1
2	1	1	2018	5	3	3	0	0	4	0	1	44	10	0	1
2	1	2	2018	5	3	4	0	0	0	0	0	82	5	0	0
1	1	2	2018	5	3	4	0	0	0	0	1	30	8	0	1
1	1	1	2018	3	1	1	0	0	0	0	1	20	11	0	0
2	1	2	2018	5	2	2	0	0	0	1	1	26	5	1	1
2	1	2	2018	2	2	2	0	0	2	0	0	32	3	0	1
2	1	2	2018	5	3	2	2	0	3	0	0	25	1	0	1
1	1	1	2018	3	3	3	0	0	0	0	1	70	2	1	0
2	1	1	2018	5	3	3	0	0	0	0	0	89	6	1	0
1	1	1	2018	5	2	2	0	0	0	1	1	35	2	0	1
2	1	2	2018	5	4	3	1	0	3	0	1	41	11	0	1
1	1	2	2018	5	3	3	0	0	3	1	1	69	11	0	1
2	1	2	2018	5	3	4	0	0	0	0	1	52	8	0	1
2	1	1	2018	5	2	2	0	0	0	1	1	22	7	0	0
1	1	1	2017	2	2	2	0	0	2	0	1	27	13	0	1
2	1	2	2018	5	2	2	0	0	0	0	0	37	4	1	1
1	1	2	2018	5	3	4	0	0	0	1	1	26	0	0	1
1	1	1	2016	2	4	3	1	0	1	1	0	24	5	1	0
1	1	2	2017	1	1	1	0	0	2	0	0	20	19	0	1
1	1	2	2018	1	1	1	0	0	0	0	0	11	5	0	1
2	1	2	2018	5	1	1	0	0	0	0	0	20	3	0	0
1	1	2	2018	5	1	1	0	0	2	0	0	9	4	0	1
2	1	1	2018	5	4	2	1	0	3	0	0	28	3	0	0
2	1	1	2018	5	3	4	0	0	0	0	0	24	1	1	0
1	1	1	2018	5	3	4	0	0	3	1	1	30	4	0	0
1	1	2	2018	1	2	2	0	0	0	1	1	25	4	0	1
2	1	2	2018	3	2	2	0	0	0	0	1	35	4	0	1
2	1	2	2018	5	4	3	2	0	0	0	1	42	1	0	1
2	1	1	2018	5	2	2	0	0	0	0	0	35	7	1	1
1	1	1	2018	5	3	4	2	0	4	1	1	26	8	0	1
1	1	2	2018	5	4	1	1	0	3	0	1	20	10	0	1
1	1	2	2018	5	4	1	1	0	2	0	1	13	2	0	0
1	1	2	2018	5	3	3	2	0	3	0	1	58	6	1	0
1	1	2	2018	5	3	4	2	0	0	0	1	38	5	0	1
2	1	2	2018	5	3	3	0	0	3	0	0	45	2	0	1
1	1	1	2018	5	2	2	0	0	2	0	0	30	6	0	0
1	1	2	2018	5	2	2	0	0	3	0	1	35	11	0	1
2	1	2	2018	2	2	2	0	0	0	0	0	35	0	1	0
1	1	2	2018	3	3	3	0	0	0	0	0	57	4	0	1
2	1	2	2018	5	3	3	0	0	0	0	1	50	1	0	1
1	1	2	2018	5	3	4	0	0	0	0	1	45	3	1	1
1	1	1	2018	5	3	4	0	0	0	0	1	33	2	0	0
2	1	1	2018	5	4	2	1	0	3	0	1	27	3	0	0
1	1	2	2018	5	3	1	2	0	3	0	1	5	2	0	1
1	1	1	2018	5	3	4	2	0	0	0	1	29	2	0	0
2	1	1	2018	1	3	4	0	0	0	1	1	40	0	1	0
1	1	2	2018	2	3	4	0	0	3	0	0	93	1	0	1
2	1	2	2018	5	4	3	1	0	1	0	1	43	1	0	1
2	1	1	2018	5	2	2	0	0	0	0	0	27	1	1	0
1	1	2	2018	5	2	2	0	0	0	0	0	23	1	1	0
1	1	2	2018	5	2	2	0	0	3	0	1	25	4	0	1
2	1	1	2018	5	3	4	0	0	0	1	0	99	0	1	0
2	1	2	2018	5	4	2	2	0	0	0	0	35	2	0	0
1	1	1	2018	5	2	2	0	0	3	0	1	25	4	0	1
2	1	1	2018	5	4	3	2	0	0	0	1	50	2	0	1
1	1	1	2018	5	3	4	0	0	0	0	1	21	1	0	1
1	1	1	2018	5	3	4	2	0	0	0	1	35	0	0	0
1	1	1	2018	1	1	1	0	0	0	0	0	9	0	0	0
1	1	2	2018	5	2	2	0	0	0	0	1	40	1	0	1
1	1	2	2018	5	2	2	0	0	0	1	1	37	0	0	1
1	1	2	2018	5	2	2	0	0	0	1	1	30	0	0	0
1	1	2	2017	2	4	3	1	0	3	0	1	45	12	0	1
1	1	1	2018	3	2	2	0	0	0	1	1	25	8	0	0
2	1	1	2018	2	3	4	1	0	0	0	0	45	7	0	0
1	1	2	2018	5	1	1	0	0	2	0	0	11	2	0	1
1	1	2	2018	5	1	1	0	0	3	0	1	20	7	0	1
1	1	2	2018	5	2	3	0	0	2	0	0	98	8	0	1
2	1	1	2018	5	2	2	0	0	0	0	1	30	4	0	1
2	1	1	2016	2	3	4	0	0	0	0	0	44	2	1	0
2	1	1	2018	5	4	3	1	0	2	0	1	55	7	0	0
1	1	2	2018	5	4	3	1	0	3	1	1	65	8	0	1
2	1	2	2018	5	2	2	0	0	0	0	1	30	5	0	1
2	1	2	2016	2	2	2	0	0	0	0	0	31	1	1	1
1	1	2	2018	2	3	3	0	0	0	0	1	55	1	0	1
2	1	1	2016	2	3	4	0	0	0	0	1	33	32	0	1
1	3	2	2016	2	1	1	0	0	2	0	0	14	33	0	1
1	1	1	2018	2	3	4	0	0	0	0	1	57	9	0	0
2	3	1	2018	2	3	1	2	0	3	0	0	17	5	0	0
2	1	1	2018	3	4	2	1	0	0	0	0	23	0	0	0
1	1	1	2016	1	1	1	0	0	3	0	0	17	21	1	1
1	1	2	2018	5	2	2	0	0	0	1	1	40	0	0	1
1	1	2	2017	3	3	3	0	0	3	0	1	20	14	0	1
2	1	1	2016	2	4	3	1	0	3	0	0	47	33	1	0
1	1	1	2016	1	4	3	1	0	3	0	0	32	3	1	1
1	1	2	2016	3	2	2	0	0	2	0	1	24	32	0	1
2	1	1	2016	2	4	3	1	0	4	0	1	35	24	0	1
1	1	2	2016	2	4	3	1	0	4	0	0	55	1	1	1
1	1	1	2016	2	4	3	1	0	3	0	0	43	8	1	1
1	1	2	2016	2	3	3	0	0	3	0	1	29	19	1	0
1	1	1	2016	1	3	3	0	0	3	0	1	15	27	0	0
2	1	2	2016	1	2	2	0	0	3	0	0	44	24	0	1
1	3	1	2016	1	4	3	1	0	0	1	1	28	10	1	1
2	1	2	2016	1	3	3	0	0	1	0	0	19	2	1	0
1	1	1	2016	2	4	3	1	0	3	0	1	28	30	0	1
2	1	1	2016	3	4	3	1	0	4	0	1	35	25	0	1
1	1	1	2017	2	4	2	1	0	3	0	1	30	19	0	0
1	1	2	2017	2	3	3	0	0	2	0	1	42	9	1	0
2	1	2	2016	3	4	3	1	0	1	0	0	160	3	1	0
1	1	2	2016	3	4	3	1	0	1	0	1	35	6	1	1
1	1	2	2017	3	3	4	1	0	0	1	1	60	9	1	1
1	1	2	2016	3	3	3	0	0	3	0	0	38	29	0	1
2	1	1	2017	2	4	3	1	0	3	0	1	22	14	0	0
1	2	2	2017	2	3	4	0	0	0	0	0	30	2	1	0
1	3	1	2017	2	2	2	0	0	0	0	0	23	3	1	1
1	1	2	2017	4	3	4	0	0	0	1	1	34	11	1	1
2	1	1	2017	2	3	3	0	0	3	0	1	5	5	1	1
1	1	2	2017	1	4	1	1	0	3	0	0	10	13	0	1
1	1	1	2017	1	1	1	0	0	2	0	0	16	12	0	0
1	1	2	2017	1	2	2	0	0	0	0	0	25	15	0	1
1	1	1	2017	3	2	2	0	0	0	0	1	40	7	1	1
1	1	2	2017	2	3	3	0	0	2	0	0	80	22	0	1
1	1	1	2017	3	4	3	1	0	2	0	0	25	3	1	1
1	1	2	2017	2	3	3	0	0	3	0	1	40	13	0	1
2	1	1	2018	5	2	2	0	0	0	0	0	21	6	0	0
1	1	1	2017	2	3	4	0	0	0	0	1	33	8	1	1
2	1	2	2017	3	3	3	0	0	0	0	1	42	12	0	1
1	3	1	2018	3	4	3	2	0	0	0	1	54	7	1	0
1	1	2	2018	5	3	3	0	0	0	0	0	49	1	1	1
2	1	1	2018	5	2	2	0	0	0	0	1	31	10	1	1
1	1	2	2017	2	4	1	1	0	0	0	0	20	0	1	0
1	1	2	2018	3	2	2	0	0	0	0	0	39	1	1	1
2	1	1	2018	5	2	2	0	0	3	0	0	28	9	0	0
2	1	2	2018	3	4	2	2	0	0	0	1	40	4	1	1
1	1	2	2018	5	3	2	2	0	3	0	1	35	9	0	1
1	1	1	2018	5	1	1	0	0	4	0	0	7	7	0	0
2	1	2	2018	1	3	3	0	0	0	0	1	55	6	0	0
2	1	1	2018	5	2	2	0	0	2	0	0	29	8	0	0
1	1	2	2018	5	3	3	0	0	0	1	1	43	7	0	1
1	1	1	2018	5	3	1	1	0	2	0	0	19	3	0	1
1	1	2	2018	5	2	2	0	0	0	0	1	24	1	0	0
1	1	2	2018	5	4	3	1	0	3	0	1	41	2	0	0
2	1	1	2018	2	2	2	0	0	0	0	0	23	1	0	0
1	1	1	2018	5	4	2	1	0	1	0	1	29	10	0	1
1	1	1	2018	3	3	2	2	0	3	0	1	25	9	0	1
1	1	2	2018	5	4	2	2	0	0	0	1	36	0	0	0
1	1	2	2018	5	1	1	0	0	4	0	0	8	1	0	1
2	1	2	2018	5	4	2	2	0	0	0	0	26	9	1	1
1	1	1	2018	5	4	3	1	0	3	0	1	50	3	0	1
2	1	1	2018	1	2	2	0	0	3	1	1	25	9	0	1
1	1	1	2018	1	4	2	2	0	3	0	0	23	1	1	1
2	1	2	2018	5	1	1	0	0	2	0	0	13	4	0	1
2	1	2	2018	2	2	2	0	0	0	0	0	30	7	1	1
1	1	1	2018	2	4	2	2	0	0	0	0	26	0	1	0
1	1	2	2018	5	4	2	1	0	2	1	1	28	5	0	1
1	1	2	2018	5	1	1	0	0	3	0	0	7	0	0	1
2	1	2	2018	3	2	2	0	0	0	0	0	27	1	0	1
1	1	1	2018	2	4	2	2	0	0	0	0	39	0	1	1
1	1	1	2018	5	2	2	0	0	0	1	1	25	3	0	1
2	1	1	2018	5	4	2	2	0	0	0	0	34	1	1	0
1	1	2	2018	5	2	2	0	0	3	0	0	27	4	0	1
1	1	2	2018	5	3	4	0	0	0	1	1	49	4	0	1
1	1	2	2017	2	4	3	1	0	3	1	1	45	14	1	1
1	1	2	2018	5	1	1	0	0	4	0	0	6	2	0	1
1	1	2	2017	2	3	3	0	0	3	0	1	30	16	0	1
2	1	2	2016	1	3	3	0	0	2	0	1	30	28	0	1
2	1	1	2016	2	1	1	0	0	3	0	1	14	34	0	0
2	1	1	2016	2	1	1	0	0	2	0	1	10	27	0	0
2	3	1	2016	3	3	3	0	0	3	0	1	55	27	1	0
1	1	1	2017	1	4	2	1	0	3	1	1	18	20	0	1
2	1	1	2018	5	3	2	2	0	3	0	0	27	7	0	1
2	1	1	2017	2	3	4	0	0	0	1	1	38	8	1	1
2	1	2	2016	3	4	3	1	0	3	1	0	20	13	1	1
2	1	1	2018	5	2	2	0	0	3	0	0	22	2	0	0
2	1	2	2017	2	3	3	0	0	2	0	0	25	22	0	0
2	3	1	2018	5	3	2	2	0	3	0	0	27	0	0	1
1	1	1	2018	5	3	3	2	0	3	0	0	46	4	0	1
2	1	1	2018	5	4	2	1	0	3	0	0	22	5	0	1
2	1	2	2018	5	3	3	0	0	3	0	0	42	1	1	1
1	1	2	2017	3	4	3	1	0	3	0	1	45	8	1	1
2	1	1	2018	5	2	2	0	0	4	0	0	29	8	0	1
1	1	2	2017	2	3	3	0	0	2	0	1	31	15	0	1
2	1	1	2018	1	4	2	1	0	3	0	1	26	6	0	0
2	1	2	2018	5	4	2	1	0	3	0	1	30	6	0	1
2	1	1	2016	3	4	3	1	0	3	0	0	42	11	1	1
2	1	2	2018	5	1	1	0	0	2	0	0	19	2	0	1
1	1	1	2017	2	4	3	1	0	3	0	1	35	15	0	1
2	1	2	2017	1	4	3	1	0	2	0	0	52	14	0	1
1	2	2	2018	3	3	4	0	0	0	0	0	70	1	0	1
1	1	2	2016	3	4	3	1	0	3	1	1	41	19	1	1
1	1	2	2016	2	4	3	1	0	4	0	1	28	27	0	0
1	1	1	2017	2	4	3	1	0	3	0	1	40	7	1	0
2	1	2	2018	2	3	4	0	0	0	1	1	27	0	0	1
1	1	2	2016	1	2	2	0	0	2	0	0	21	24	0	1
2	1	2	2016	3	4	3	1	0	3	0	1	15	13	1	1
2	1	2	2017	2	3	3	0	0	3	0	1	23	11	1	1
1	1	1	2018	5	4	3	1	0	3	0	0	50	5	0	1
2	1	1	2017	2	4	3	1	0	4	0	1	50	18	1	1
2	3	2	2016	2	3	3	0	0	0	0	0	48	4	1	1
1	1	1	2016	1	2	2	0	0	0	0	0	28	25	0	0
2	1	2	2017	2	3	3	0	0	3	0	1	38	18	0	1
2	1	2	2016	2	3	3	0	0	1	1	0	35	11	1	1
1	1	1	2016	1	3	4	1	0	3	1	1	65	27	1	0
2	1	2	2018	5	1	1	0	0	3	0	0	10	8	0	1
1	1	1	2016	2	4	3	1	0	3	0	1	33	25	1	0
1	1	2	2018	5	3	2	2	0	3	0	1	34	9	0	1
1	2	2	2018	5	2	2	0	0	0	1	1	27	10	0	0
1	1	1	2017	2	1	1	0	0	2	0	1	12	18	0	1
1	1	2	2016	3	4	3	1	0	3	0	1	25	21	1	1
2	1	2	2017	2	1	1	0	0	0	0	0	19	7	1	0
2	1	2	2018	5	4	3	2	0	2	0	1	50	0	0	0
1	1	2	2016	1	2	2	0	0	2	0	0	21	31	0	1
2	1	1	2018	5	2	2	0	0	3	0	1	24	0	0	1
2	1	1	2017	1	2	2	0	0	0	0	0	31	16	0	0
1	1	2	2018	5	3	3	2	0	3	0	1	53	8	0	0
1	1	1	2017	1	1	1	0	0	2	0	0	7	23	0	0
2	1	2	2016	2	4	3	1	0	3	0	1	35	16	1	1
2	1	1	2017	3	3	3	0	0	0	0	0	27	4	1	1
2	3	1	2016	3	4	3	1	0	3	0	1	46	7	1	0
2	1	2	2016	2	4	3	1	0	3	0	0	40	34	0	0
2	1	1	2017	2	3	3	0	0	3	1	1	32	18	0	0
1	1	1	2017	2	4	3	1	0	3	0	1	45	12	0	1
1	1	2	2018	3	2	2	0	0	0	0	1	23	4	1	1
1	1	1	2017	3	4	2	1	0	4	1	1	25	4	1	1
1	1	2	2017	1	4	3	1	0	3	0	0	37	19	0	1
2	1	1	2018	3	4	1	2	0	0	0	1	16	1	0	1
2	1	2	2018	3	4	3	2	0	0	1	1	66	10	0	1
1	1	2	2016	2	3	3	0	0	2	0	1	35	24	0	1
1	3	2	2018	5	3	4	2	0	3	0	1	42	11	0	1
2	1	1	2017	2	4	3	1	0	3	1	0	28	15	0	0
2	1	1	2016	3	4	3	1	0	3	0	0	45	21	1	0
2	1	1	2018	5	3	3	0	0	3	0	0	45	5	0	1
2	1	2	2018	5	2	2	0	0	3	0	0	25	8	1	1
1	1	1	2017	3	4	3	1	0	4	0	1	19	7	1	1
1	1	1	2017	1	1	1	0	0	4	0	0	6	7	1	1
1	1	1	2017	3	4	3	1	0	3	1	1	29	7	1	1
2	3	2	2016	3	4	3	1	0	0	0	0	40	0	1	0
2	1	2	2016	2	4	3	1	0	3	1	1	25	35	0	1
1	1	1	2016	2	2	2	0	0	0	0	1	52	23	1	0
1	1	2	2016	1	4	3	1	0	2	0	0	28	24	0	1
1	3	2	2016	2	1	1	0	0	2	0	1	18	35	0	1
1	1	1	2016	3	4	3	1	0	3	1	1	28	29	1	0
2	1	2	2017	2	4	3	1	0	2	1	1	55	15	1	1
1	1	2	2016	2	4	3	1	0	3	1	1	29	15	1	1
2	1	1	2016	3	4	3	1	0	3	0	1	34	14	1	1
1	1	1	2016	2	2	2	0	0	3	0	0	41	34	0	0
1	1	1	2016	2	4	3	1	0	3	0	1	23	25	1	0
1	1	2	2018	5	3	4	2	0	0	0	0	25	0	1	1
1	1	1	2016	2	4	3	1	0	3	1	1	34	34	0	1
1	3	1	2016	2	4	3	1	0	3	1	1	40	33	0	0
2	3	1	2016	1	4	3	1	0	3	1	1	26	31	1	1
1	1	1	2016	3	4	3	1	0	3	0	1	25	15	1	1
1	1	1	2016	2	3	3	0	0	3	0	0	75	33	0	0
1	1	1	2017	2	3	3	0	0	3	1	1	29	11	1	1
2	1	1	2018	5	3	2	2	0	3	0	0	36	7	1	1
2	1	1	2016	3	3	3	0	0	3	0	0	68	33	0	1
1	1	2	2016	3	4	3	1	0	3	0	1	32	8	1	0
2	1	1	2016	3	4	3	1	0	3	1	1	25	32	0	1
2	1	2	2016	2	4	3	1	0	3	0	1	60	10	1	1
1	1	1	2016	3	4	3	1	0	2	1	1	30	31	0	1
2	1	2	2018	5	3	4	2	0	0	0	0	57	0	1	0
1	1	1	2016	3	3	3	0	0	3	0	1	79	30	1	1
1	1	1	2016	1	4	1	1	0	2	0	0	14	30	0	1
2	1	2	2018	5	3	2	2	0	3	0	1	27	6	0	1
2	1	2	2018	5	4	2	1	0	2	0	1	25	7	0	1
2	1	1	2016	2	3	3	0	0	3	0	1	35	22	1	1
1	1	2	2016	3	4	3	1	0	3	0	0	60	0	1	0
1	1	1	2016	1	1	1	0	0	2	0	0	18	30	0	1
2	1	2	2016	2	3	3	0	0	2	0	1	45	30	0	1
2	1	1	2016	2	4	3	1	0	3	0	0	38	6	1	0
2	1	2	2016	2	3	4	1	0	3	1	1	32	28	1	1
1	1	1	2016	2	4	3	1	0	3	1	1	40	14	1	0
1	2	2	2016	1	4	3	1	0	3	1	1	35	30	0	1
2	1	1	2016	2	3	3	0	0	0	1	1	36	22	1	1
1	1	1	2016	2	4	3	1	0	3	1	1	75	21	1	0
2	1	2	2016	3	4	3	1	0	3	0	1	25	10	1	1
1	1	1	2016	3	4	3	1	0	3	0	0	30	20	1	0
1	1	2	2016	2	3	3	0	0	2	0	1	15	14	1	1
2	1	1	2016	2	4	3	1	0	2	1	1	20	25	1	0
2	1	2	2016	3	4	3	1	0	3	0	0	16	11	1	0
1	1	2	2016	3	4	3	1	0	2	0	1	75	2	1	1
2	3	1	2016	2	3	4	0	0	0	0	1	45	2	1	0
1	1	2	2016	2	3	3	0	0	3	0	1	38	29	0	1
1	2	2	2016	2	3	3	0	0	0	0	0	68	24	1	1
1	1	1	2016	2	4	3	1	0	3	0	1	33	28	0	1
1	1	2	2016	2	4	3	1	0	3	1	1	55	28	0	1
2	1	2	2018	5	4	2	1	0	2	0	1	28	9	0	1
1	1	2	2017	2	3	4	1	0	3	0	1	29	13	0	1
2	1	2	2016	2	4	3	1	0	3	0	0	35	6	1	1
1	1	2	2016	2	4	3	1	0	3	0	0	75	3	1	0
2	1	1	2016	2	4	3	1	0	2	0	1	39	26	0	0
1	1	1	2016	1	3	3	0	0	3	0	0	18	26	0	0
1	1	1	2016	2	4	3	1	0	3	0	1	31	25	0	1
1	1	2	2016	2	3	4	1	0	3	1	1	24	17	1	0
1	1	2	2016	3	2	2	0	0	3	0	1	37	24	1	1
2	1	2	2016	3	4	3	1	0	3	0	0	20	22	1	1
1	1	2	2016	2	4	3	1	0	3	0	0	31	1	1	1
1	1	1	2016	2	3	3	0	0	3	0	0	18	25	0	0
1	1	1	2016	1	1	1	0	0	2	0	1	3	31	0	1
1	1	2	2016	4	4	3	1	0	3	0	1	35	26	0	1
1	3	2	2016	1	2	2	0	0	2	0	0	27	27	0	1
1	1	1	2018	5	1	1	0	0	2	0	1	3	10	0	1
2	1	1	2016	2	4	3	1	0	3	0	1	45	9	1	1
1	1	2	2016	3	2	2	0	0	0	0	1	62	24	0	0
1	1	2	2016	3	4	3	1	0	3	0	0	35	6	1	0
1	1	2	2016	2	3	3	0	0	3	0	1	36	24	0	0
2	1	1	2016	3	3	3	0	0	3	0	0	28	17	1	0
1	1	2	2016	3	3	3	0	0	2	0	0	35	25	0	1
1	1	1	2016	3	3	3	0	0	3	0	1	32	9	0	1
1	1	1	2017	2	4	3	1	0	2	1	1	21	23	0	1
2	3	1	2017	3	3	4	0	0	0	1	0	33	12	1	0
2	1	1	2017	2	2	2	0	0	0	0	1	32	23	0	1
1	1	2	2017	2	4	3	1	0	3	0	1	47	22	0	1
1	1	1	2017	2	4	3	1	0	3	1	1	27	19	1	0
1	1	1	2018	5	3	2	2	0	2	0	1	35	9	0	0
2	1	2	2017	2	3	3	0	0	3	0	1	30	18	1	1
1	1	2	2017	2	4	3	1	0	1	0	1	36	9	1	1
1	1	2	2017	1	4	1	1	0	3	1	1	17	21	0	1
1	1	2	2017	2	4	3	1	0	3	0	0	12	21	0	1
2	1	1	2017	2	1	1	0	0	3	0	0	18	21	0	1
1	3	1	2016	2	4	2	1	0	2	0	1	21	25	0	1
2	1	2	2017	1	1	1	0	0	2	0	0	9	21	0	1
1	1	2	2017	2	4	3	1	0	3	1	1	70	21	0	1
1	2	1	2017	1	4	2	1	0	2	0	0	30	21	0	0
1	1	2	2017	4	4	3	1	0	3	0	0	205	20	0	1
1	1	1	2017	2	3	4	1	0	3	0	1	23	5	1	0
1	1	2	2017	2	4	3	1	0	3	1	1	31	20	0	1
1	1	1	2017	2	4	3	1	0	3	1	1	25	19	0	1
1	1	2	2017	2	3	4	0	0	0	0	1	50	6	1	1
1	1	2	2018	5	2	2	0	0	2	0	1	29	8	0	1
1	3	2	2017	2	4	3	1	0	3	1	1	25	19	1	1
1	1	2	2017	1	2	2	0	0	3	0	0	36	18	0	1
1	1	1	2017	2	4	3	1	0	3	0	1	33	18	0	1
1	1	2	2017	2	1	1	0	0	3	0	1	9	5	1	0
2	1	2	2017	2	4	3	1	0	3	0	1	30	9	1	1
2	1	1	2017	3	3	3	0	0	3	0	0	32	7	1	1
2	1	2	2017	2	4	3	1	0	3	0	1	22	18	0	1
2	1	1	2017	2	4	3	1	0	3	0	0	30	3	1	1
1	1	2	2017	1	4	2	1	0	3	0	1	29	9	1	1
2	1	2	2017	3	4	3	1	0	3	1	1	32	19	0	1
1	1	1	2017	1	4	2	1	0	2	0	0	42	17	0	0
1	1	2	2017	3	4	3	1	0	3	0	1	35	6	1	1
1	1	2	2017	3	3	3	0	0	3	1	1	50	17	0	1
2	1	1	2017	2	4	1	1	0	3	0	1	18	4	1	1
2	1	2	2017	2	4	3	1	0	3	0	1	40	16	1	1
1	1	1	2017	2	4	3	1	0	3	1	0	35	14	1	1
1	1	2	2017	2	4	3	1	0	3	1	1	35	17	0	1
1	1	2	2017	3	3	3	0	0	0	0	1	49	3	1	1
1	1	2	2018	1	2	3	0	0	0	0	0	17	4	0	1
1	1	1	2017	2	4	3	1	0	3	1	1	33	17	0	0
1	1	2	2017	2	4	3	1	0	3	0	1	55	17	0	1
2	1	1	2017	3	4	3	1	0	3	0	1	18	14	1	1
1	1	1	2017	1	4	1	1	0	3	0	1	20	14	0	1
1	1	1	2017	1	2	2	0	0	0	0	1	40	7	1	0
1	1	2	2017	2	1	1	0	0	3	0	0	11	15	0	1
1	1	1	2017	4	4	3	1	0	2	1	1	75	14	0	0
2	1	1	2017	2	4	3	1	0	3	0	1	32	9	1	0
1	1	2	2017	1	1	1	0	0	3	0	0	19	13	0	1
2	1	1	2017	2	4	3	1	0	3	0	1	33	11	1	1
1	1	2	2017	3	3	3	0	0	1	0	1	40	13	0	0
1	3	1	2018	5	2	2	0	0	4	0	0	36	10	0	1
2	1	1	2017	2	4	2	1	0	3	0	0	33	12	0	0
1	1	1	2018	5	3	3	0	0	2	0	1	45	11	0	1
1	1	2	2018	5	3	1	1	0	3	0	0	18	11	0	1
2	1	1	2018	5	4	2	1	0	3	0	1	34	8	1	0
2	1	2	2018	3	4	3	1	0	2	0	1	42	11	1	1
1	1	1	2018	5	4	2	1	0	2	0	1	23	11	0	0
2	1	2	2018	5	4	2	1	0	3	1	1	25	10	0	1
1	3	2	2018	5	2	2	0	0	3	0	1	30	10	0	1
1	1	2	2018	2	4	2	2	0	0	1	1	31	10	0	1
2	1	2	2018	5	2	2	0	0	3	0	1	40	10	0	1
1	1	2	2018	5	4	2	1	0	3	0	0	35	10	0	1
2	1	2	2018	3	3	3	2	0	3	1	1	50	9	0	1
1	1	2	2018	5	3	3	0	0	2	0	1	55	9	0	1
2	1	2	2018	5	3	3	0	0	2	0	1	47	9	0	1
2	1	2	2018	3	3	2	2	0	3	1	1	35	9	0	1
1	3	2	2018	5	4	3	1	0	3	0	1	42	9	0	1
2	3	2	2018	5	3	1	2	0	4	1	1	16	9	0	1
2	2	2	2018	5	3	2	2	0	3	0	0	32	3	1	1
1	1	2	2018	1	1	1	0	0	2	0	0	15	8	0	1
1	1	1	2018	5	2	2	0	0	2	0	1	23	9	0	1
2	1	2	2018	5	3	2	2	0	3	0	1	22	9	0	1
2	1	2	2018	3	4	3	2	0	0	1	1	44	8	0	0
2	1	2	2018	5	4	3	1	0	4	0	0	55	9	0	1
2	1	2	2018	5	2	2	0	0	3	0	1	25	9	0	0
1	1	2	2018	5	2	2	0	0	3	0	1	21	9	0	0
2	1	2	2018	3	4	3	2	0	0	1	1	60	8	0	1
2	1	1	2018	5	3	2	2	0	3	0	1	35	8	0	0
2	2	2	2018	5	2	2	0	0	3	0	1	22	7	0	1
1	1	2	2018	5	2	2	0	0	0	1	1	33	7	0	1
2	1	2	2018	5	2	2	0	0	0	0	0	30	3	1	0
1	1	2	2018	5	4	3	1	0	3	0	1	42	7	0	0
1	1	1	2018	5	3	2	1	0	2	0	0	22	7	0	1
1	1	1	2018	2	4	2	2	0	0	0	1	36	2	1	1
1	1	2	2018	5	3	3	2	0	3	0	1	45	6	0	1
1	1	1	2018	5	3	4	1	0	3	0	1	38	6	0	0
1	1	2	2018	2	4	3	2	0	0	0	0	73	2	1	1
2	3	1	2018	2	3	3	1	0	3	0	0	150	6	0	1
1	1	2	2018	5	3	2	2	0	3	0	1	21	6	0	1
1	1	1	2018	5	4	2	1	0	3	0	1	23	6	0	1
1	1	2	2018	5	1	1	0	0	2	0	1	15	6	0	0
1	1	1	2018	2	3	3	2	0	3	0	1	50	5	0	0
1	1	1	2018	5	4	3	2	0	0	0	1	43	6	0	0
1	1	2	2018	5	3	2	2	0	3	1	1	31	5	0	1
1	1	2	2018	5	4	3	1	0	3	0	1	47	5	0	1
1	1	2	2018	5	4	3	2	0	0	0	1	46	6	0	1
1	1	2	2018	5	1	1	0	0	2	0	0	16	6	0	1
2	1	2	2018	5	2	2	0	0	3	0	1	21	6	0	1
1	1	1	2018	5	3	2	2	0	3	0	0	35	4	0	0
2	3	2	2018	5	2	2	0	0	3	0	0	27	4	0	1
1	1	2	2018	5	3	4	2	0	0	0	1	47	4	1	1
1	1	2	2018	1	2	2	0	0	0	0	0	34	7	0	0
2	1	1	2018	5	3	2	2	0	3	0	0	26	6	0	0
1	1	1	2018	5	3	2	2	0	3	1	1	34	5	0	1
1	1	2	2018	5	3	2	2	0	3	0	1	40	5	0	1
1	1	1	2018	5	3	4	0	0	0	1	1	32	4	0	1
1	1	1	2018	5	3	4	1	0	3	1	1	26	4	0	1
1	1	2	2018	5	4	2	1	0	2	0	1	30	4	0	0
1	1	2	2018	2	2	2	0	0	2	0	1	33	3	0	1
2	1	1	2018	5	2	2	0	0	3	0	1	28	3	0	1
1	1	1	2018	5	2	2	0	0	3	0	1	29	3	0	1
2	1	2	2018	5	4	2	1	0	3	0	1	25	3	0	1
1	1	1	2018	5	2	2	0	0	0	1	1	23	2	0	1
2	1	2	2018	5	4	2	1	0	3	0	1	37	4	0	1
1	3	1	2018	5	4	2	1	0	1	0	1	40	2	0	1
2	3	2	2018	2	2	2	0	0	0	0	0	38	3	0	1
2	1	2	2018	5	4	2	1	0	3	0	1	24	3	0	1
1	1	2	2018	5	4	2	1	0	3	0	1	36	3	0	1
1	1	1	2018	5	3	2	2	0	3	0	1	38	2	0	1
1	1	1	2018	5	3	2	2	0	2	0	1	28	2	0	0
1	3	2	2018	5	4	1	2	0	0	0	1	15	8	1	0
1	1	2	2018	5	4	2	1	0	3	0	1	40	1	0	1
2	1	2	2018	5	3	2	1	0	0	0	0	25	1	0	1
1	1	1	2018	5	3	4	1	0	0	0	0	23	2	0	0
2	1	1	2018	5	4	2	1	0	3	0	1	32	1	0	1
2	1	2	2018	2	4	3	2	0	0	0	1	89	0	0	1
1	1	1	2018	5	3	4	0	0	2	1	1	41	0	0	1
1	1	1	2018	5	2	2	0	0	2	0	0	22	1	0	1
2	1	1	2018	5	3	3	0	0	0	1	0	43	1	0	0
1	2	2	2018	5	3	4	1	0	2	0	0	120	1	0	1
1	3	2	2018	3	4	2	1	0	3	1	1	22	2	0	0
1	1	2	2018	5	4	3	1	0	2	1	1	55	0	0	1
1	1	1	2018	5	4	1	1	0	3	0	1	19	0	0	0
1	1	1	2018	5	3	2	2	0	3	0	0	21	0	0	1
1	1	1	2018	5	1	1	0	0	3	0	1	19	0	0	1
2	1	2	2018	5	2	2	0	0	2	0	0	20	9	0	1
1	1	1	2018	1	3	4	2	0	0	0	1	35	0	0	0
1	1	1	2018	5	3	4	0	0	4	1	1	32	0	0	1
2	1	2	2018	2	3	4	0	0	0	0	1	35	0	0	0
1	1	2	2018	5	4	2	1	0	3	0	1	30	0	0	1
2	1	2	2018	5	3	4	2	0	0	0	0	30	5	1	1
2	1	2	2018	5	4	1	2	0	0	0	0	5	0	0	1
1	1	2	2018	5	3	3	0	0	3	0	1	47	0	0	1
1	1	2	2018	5	4	2	2	0	0	0	0	39	4	0	1
2	1	1	2016	2	4	3	1	0	4	0	0	58	33	0	0
2	1	2	2016	2	3	3	0	0	0	0	0	112	3	1	1
1	1	1	2018	5	4	2	1	0	0	0	1	38	9	0	1
2	1	1	2018	3	1	1	0	0	3	0	1	19	6	0	1
2	1	2	2017	3	2	2	0	0	0	0	0	40	6	1	1
2	1	1	2017	2	4	3	1	0	3	0	1	35	12	0	1
1	1	1	2018	3	4	3	1	0	3	0	1	42	0	0	1
2	1	2	2018	5	3	3	0	0	0	0	0	47	6	1	1
2	1	1	2018	5	3	3	0	0	3	0	0	48	10	0	0
2	1	2	2016	3	4	3	1	0	2	0	0	37	7	1	0
2	1	2	2018	5	1	1	0	0	0	0	0	15	3	0	1
2	1	1	2016	2	4	3	1	0	3	0	1	28	27	0	0
1	1	1	2017	1	1	1	0	0	3	0	0	10	21	0	1
2	1	2	2017	1	2	2	0	0	0	0	0	28	6	1	1
2	1	2	2018	3	4	2	2	0	0	0	0	28	6	1	1
1	1	2	2016	2	3	3	0	0	0	0	1	32	3	1	0
2	1	2	2018	5	3	3	0	0	0	0	0	50	0	1	1
2	1	1	2017	2	3	3	0	0	3	0	1	15	17	1	0
2	1	1	2018	3	4	2	1	0	3	0	1	34	8	0	0
2	1	2	2018	5	1	1	0	0	0	0	0	17	5	0	1
1	1	1	2017	3	3	4	0	0	0	0	0	36	0	1	0
2	1	1	2018	2	3	3	0	0	0	0	0	44	3	1	1
2	1	1	2017	3	3	3	0	0	0	0	0	34	1	1	0
2	1	2	2017	2	4	3	1	0	3	1	1	45	5	1	1
1	1	1	2016	2	4	3	1	0	3	0	1	31	29	1	1
2	1	2	2018	5	3	4	0	0	0	1	0	70	1	0	1
2	1	2	2018	2	2	2	0	0	0	0	0	35	0	1	1
1	3	2	2017	1	4	3	1	0	3	0	0	35	0	1	1
1	1	2	2017	2	3	4	1	0	3	0	0	45	10	1	1
2	1	1	2017	3	2	2	0	0	3	0	1	40	13	0	0
2	1	2	2016	2	3	3	0	0	2	0	1	40	30	0	0
2	1	1	2017	1	1	1	0	0	0	0	0	14	7	1	0
1	1	2	2016	3	4	3	1	0	3	0	1	52	5	1	1
2	1	2	2016	1	4	3	1	0	3	0	0	30	32	0	1
1	1	1	2018	5	2	2	0	0	0	1	1	22	9	1	1
2	1	1	2017	2	2	2	0	0	0	1	0	45	22	0	1
1	1	1	2018	5	1	1	0	0	2	0	0	7	10	0	0
2	1	1	2016	2	3	4	1	0	0	0	1	44	11	1	1
2	1	2	2018	5	2	2	0	0	0	0	0	40	6	1	1
1	1	1	2016	3	3	3	0	0	3	0	1	41	34	0	1
2	1	2	2016	1	4	2	1	0	3	0	1	28	33	0	1
2	1	1	2016	2	3	4	0	0	0	0	0	62	5	1	1
1	1	2	2016	1	1	1	0	0	2	0	0	19	25	0	1
1	1	2	2018	5	4	2	1	0	2	0	1	21	8	0	1
1	1	2	2018	5	2	2	0	0	0	0	1	30	3	0	1
1	1	2	2016	2	3	3	0	0	3	0	1	25	10	1	1
2	1	1	2018	5	3	2	2	0	3	0	0	27	3	1	1
1	1	2	2016	1	4	3	1	0	3	1	1	25	13	1	1
2	1	2	2016	3	4	3	1	0	3	1	1	68	22	1	1
2	1	2	2016	2	4	3	1	0	0	0	0	178	20	1	0
2	1	1	2016	2	2	2	0	0	0	0	0	48	3	1	0
1	1	1	2016	2	3	3	0	0	3	0	1	40	27	0	0
2	1	1	2016	2	1	1	0	0	0	0	0	9	10	1	0
2	1	1	2016	3	4	3	1	0	3	0	0	30	28	0	0
1	1	1	2017	2	1	1	0	0	3	0	1	11	20	0	0
1	1	1	2016	2	3	4	0	0	0	0	1	41	4	1	0
1	1	2	2016	3	4	3	1	0	3	0	1	21	24	0	1
1	1	2	2017	3	4	3	1	0	2	0	0	70	18	0	1
1	1	1	2016	2	2	2	0	0	0	0	0	32	14	1	1
1	1	2	2017	2	4	3	1	0	3	0	1	32	21	1	1
1	3	1	2017	1	1	1	0	0	0	0	0	16	21	0	1
2	1	1	2016	3	3	3	0	0	2	0	0	45	20	1	1
1	1	1	2017	3	4	3	1	0	3	0	1	38	16	1	1
1	1	1	2016	2	2	2	0	0	4	0	1	36	27	0	1
2	3	1	2017	3	4	3	1	0	3	0	1	26	10	1	1
1	1	2	2017	2	4	3	1	0	2	0	1	42	15	1	0
2	1	1	2017	3	3	3	0	0	0	0	1	34	7	1	0
1	1	1	2017	1	4	3	1	0	3	0	1	17	19	1	1
1	1	2	2017	1	1	1	0	0	2	0	0	10	21	0	1
2	1	2	2017	3	3	3	0	0	0	0	0	37	0	1	1
2	1	1	2017	1	4	3	1	0	2	1	1	33	8	1	1
1	1	1	2017	1	4	1	1	0	2	0	1	16	16	0	1
1	1	1	2017	3	3	4	0	0	0	0	1	40	8	1	1
1	1	1	2017	1	1	1	0	0	2	0	0	6	15	0	1
1	1	2	2017	1	3	3	0	0	3	0	0	3	13	0	1
1	1	1	2017	3	3	3	0	0	0	0	1	22	7	1	0
2	1	1	2017	1	2	2	0	0	0	0	0	40	0	1	0
2	1	2	2016	1	1	1	0	0	2	0	0	13	33	0	1
2	1	2	2017	2	4	3	1	0	3	0	1	58	13	0	0
1	1	2	2017	2	3	3	0	0	3	0	1	32	13	0	1
2	1	1	2017	2	2	2	0	0	3	0	0	35	13	0	0
1	1	2	2017	3	4	3	1	0	3	1	1	25	13	0	1
1	1	1	2017	3	4	2	1	0	3	0	1	24	12	0	0
1	1	1	2017	3	3	3	0	0	4	1	1	52	14	1	0
1	1	2	2017	3	3	4	0	0	0	1	1	65	10	1	1
2	1	2	2017	2	3	4	1	0	0	0	0	25	10	1	1
1	1	2	2017	2	4	3	1	0	3	0	0	26	17	0	1
1	1	1	2017	2	3	3	0	0	3	0	1	15	18	0	1
1	1	2	2017	2	2	2	0	0	4	0	1	21	12	0	0
2	1	1	2018	3	4	3	2	0	0	0	0	43	1	1	0
1	1	2	2018	5	3	4	1	0	3	1	1	25	8	0	1
2	1	1	2018	2	2	2	0	0	0	0	0	27	6	1	0
2	1	2	2018	5	2	3	0	0	2	0	0	70	5	0	1
1	1	1	2018	5	2	2	0	0	3	0	1	38	6	0	0
2	1	2	2018	5	1	1	0	0	0	0	0	16	1	0	1
2	1	2	2018	2	1	1	0	0	0	0	1	16	1	0	1
1	1	2	2018	5	4	2	2	0	3	0	1	24	7	0	1
1	1	2	2018	1	1	1	0	0	2	0	0	18	1	0	1
1	1	2	2018	5	2	2	0	0	0	0	0	35	2	1	0
1	1	1	2018	5	3	4	2	0	0	0	1	31	4	0	1
1	1	1	2018	5	1	1	0	0	3	0	1	10	3	0	0
1	1	1	2018	1	3	4	0	0	0	0	1	45	4	0	1
2	1	1	2018	3	2	2	0	0	0	0	1	30	3	1	0
2	1	2	2018	1	1	1	0	0	0	0	0	15	4	0	1
1	1	2	2018	5	2	2	0	0	3	0	1	21	3	0	1
1	1	2	2018	2	4	3	1	0	3	0	1	62	9	0	1
2	1	1	2018	3	2	2	0	0	0	0	0	25	3	1	0
2	3	1	2018	5	2	2	0	0	0	1	0	33	3	1	0
1	1	2	2017	4	4	3	1	0	2	0	0	32	14	0	1
1	1	1	2018	5	3	3	1	0	0	0	0	43	10	0	0
2	1	2	2018	5	4	2	1	0	2	0	1	34	4	0	1
2	1	2	2018	5	3	4	0	0	0	0	1	33	3	0	0
2	1	1	2018	3	4	3	1	0	0	0	0	55	2	1	0
1	1	2	2018	5	4	1	2	0	0	0	1	20	5	0	1
2	1	2	2018	5	2	2	0	0	0	0	0	40	8	1	1
1	1	1	2018	3	1	1	0	0	0	0	0	20	10	0	1
1	1	2	2018	3	3	4	0	0	0	1	1	26	5	0	0
1	1	1	2018	3	1	1	0	0	0	0	1	14	4	0	1
1	1	1	2018	5	4	3	2	0	0	0	0	60	6	0	1
1	1	1	2018	5	2	2	0	0	0	1	1	29	4	0	0
1	1	1	2018	5	3	3	2	0	3	0	1	42	6	0	1
2	1	2	2018	2	2	2	0	0	2	0	0	40	5	0	1
2	1	1	2018	3	2	2	0	0	3	1	1	22	7	0	0
2	1	2	2018	5	2	2	0	0	0	0	0	35	2	0	1
2	1	2	2018	1	3	3	0	0	0	0	1	45	3	1	1
1	1	1	2018	5	3	3	2	0	3	0	1	45	9	0	0
1	1	1	2018	5	3	4	2	0	0	0	1	50	10	0	1
1	1	2	2018	5	3	3	0	0	0	0	0	59	0	1	0
1	1	2	2018	5	4	2	2	0	3	0	1	28	5	0	0
1	1	2	2018	5	1	1	0	0	2	0	0	18	0	0	1
1	1	1	2018	5	4	2	1	0	3	0	0	21	2	0	0
2	1	2	2018	5	3	3	0	0	2	0	0	45	2	0	1
2	1	2	2018	5	1	1	0	0	2	0	0	11	3	0	1
1	1	1	2018	3	2	2	0	0	0	0	0	31	0	1	1
1	1	1	2018	5	4	2	2	0	0	0	0	28	0	1	1
2	1	2	2018	2	2	2	0	0	0	0	0	40	0	1	0
1	1	1	2016	2	3	4	1	0	0	1	1	30	15	1	1
2	1	1	2017	3	4	3	1	0	3	0	0	40	14	0	1
1	1	2	2017	3	3	3	0	0	2	0	1	45	22	0	1
2	2	1	2016	2	3	3	0	0	2	0	1	20	30	0	0
2	1	1	2017	1	1	1	0	0	2	0	0	14	21	0	0
2	1	2	2016	3	4	3	1	0	3	0	1	48	12	1	1
1	1	1	2018	5	3	3	0	0	0	1	1	41	5	1	1
2	1	2	2016	3	3	4	0	0	0	0	0	30	4	1	1
2	1	1	2016	2	4	3	1	0	2	0	0	35	20	1	1
2	1	1	2018	2	4	1	1	0	3	1	1	17	3	0	0
1	2	2	2016	2	3	3	0	0	2	0	0	50	28	0	1
1	1	1	2017	1	1	1	0	0	2	0	0	18	18	0	1
1	1	2	2018	5	3	3	0	0	0	0	1	42	7	0	1
1	2	2	2017	2	1	1	0	0	3	0	1	5	1	1	1
2	2	2	2018	3	2	2	0	0	0	0	1	35	4	1	0
1	2	2	2018	5	2	2	0	0	0	0	1	21	1	1	1
2	1	1	2016	1	2	2	0	0	3	0	0	48	30	0	0
1	1	1	2018	5	3	2	2	0	3	0	1	27	4	0	0
1	2	1	2017	2	2	2	0	0	2	0	0	42	18	0	0
1	1	2	2016	1	2	2	0	0	2	0	1	25	31	0	1
1	2	1	2016	3	3	3	0	0	3	0	1	35	32	0	0
1	2	2	2016	2	4	3	1	0	3	0	1	30	33	0	1
2	2	1	2018	5	4	2	1	0	1	1	1	28	11	0	0
2	1	1	2017	2	3	3	0	0	3	0	1	40	18	0	0
1	2	1	2018	5	3	4	0	0	0	0	1	43	1	1	1
1	1	2	2016	2	3	3	0	0	2	0	0	40	34	0	1
1	1	2	2018	3	3	4	0	0	0	0	1	31	10	0	1
2	3	2	2018	5	3	3	0	0	0	0	0	59	1	1	1
2	1	2	2016	2	1	1	0	0	0	0	0	15	24	0	1
1	2	1	2016	2	1	1	0	0	3	0	0	2	35	0	0
1	2	2	2017	1	4	1	1	0	2	0	0	20	23	0	0
2	1	2	2017	1	4	2	1	0	4	0	0	200	19	0	1
2	1	2	2016	2	3	4	0	0	0	1	1	43	12	1	1
2	2	1	2016	2	4	3	1	0	3	0	0	47	27	1	0
1	2	1	2016	3	3	4	1	0	0	0	1	46	6	1	0
1	1	1	2016	3	4	3	1	0	3	0	1	46	8	1	1
1	1	1	2016	2	4	3	1	0	3	0	1	48	23	1	0
2	1	1	2016	3	4	3	1	0	3	0	1	34	6	1	1
2	1	1	2016	1	4	3	1	0	3	0	0	40	29	0	0
1	1	2	2016	2	3	3	0	0	4	0	1	32	31	0	1
2	1	1	2016	1	2	2	0	0	3	0	0	28	35	0	1
1	1	1	2016	1	1	1	0	0	3	0	0	18	31	0	1
1	2	1	2016	2	4	3	1	0	3	0	1	25	30	0	0
1	1	1	2016	3	4	2	1	0	0	0	1	49	3	1	0
2	2	1	2016	3	3	3	0	0	0	1	1	74	8	1	0
1	1	1	2016	3	4	3	1	0	3	0	1	25	24	1	1
1	1	1	2016	3	4	3	1	0	3	0	1	24	10	1	0
1	1	1	2016	2	3	3	0	0	0	0	0	54	1	1	0
2	2	1	2016	2	4	3	1	0	3	0	1	33	16	0	1
2	2	1	2016	1	1	1	0	0	2	0	0	16	35	0	0
1	1	2	2016	3	3	3	0	0	2	0	1	25	12	1	1
1	1	1	2016	2	4	3	1	0	3	1	1	25	9	1	0
1	1	1	2016	1	1	1	0	0	2	0	0	5	25	0	1
1	1	1	2016	2	4	3	1	0	2	0	1	21	34	0	0
1	2	1	2016	2	4	3	1	0	2	0	1	60	9	1	0
1	1	1	2017	2	2	2	0	0	0	0	0	70	5	1	1
1	1	1	2016	2	4	3	1	0	3	0	1	38	20	1	1
1	1	1	2017	2	3	3	0	0	3	0	1	16	23	0	1
1	2	2	2017	2	4	3	1	0	3	1	0	35	4	1	0
2	1	2	2017	2	4	3	1	0	3	0	1	32	22	0	1
1	1	1	2017	2	4	3	1	0	3	0	1	25	6	1	0
1	1	2	2017	2	4	3	1	0	2	0	1	85	23	0	1
2	1	2	2017	1	4	3	1	0	3	0	1	20	8	1	1
1	1	1	2017	3	3	3	0	0	3	0	1	20	21	0	1
1	1	2	2017	2	4	2	1	0	2	0	0	32	18	0	1
1	1	2	2017	3	4	3	1	0	2	0	1	88	20	0	1
1	3	1	2017	2	3	4	0	0	0	0	1	62	19	0	1
2	2	1	2017	2	1	1	0	0	3	0	1	20	21	0	0
2	1	2	2017	3	4	3	1	0	2	0	0	71	18	0	0
2	1	2	2017	3	4	3	1	0	3	0	0	35	2	1	0
1	1	2	2016	2	3	3	0	0	3	0	1	25	31	0	1
1	1	2	2016	1	1	1	0	0	2	0	0	12	31	0	1
1	1	2	2016	1	3	3	0	0	3	1	1	37	26	0	1
1	2	2	2016	2	4	3	1	0	3	1	1	42	26	1	1
1	3	1	2017	1	2	2	0	0	2	0	0	35	18	0	0
2	1	1	2017	1	3	4	0	0	0	0	1	58	13	1	0
2	1	2	2017	1	1	1	0	0	3	0	0	5	18	0	1
2	1	1	2017	2	3	4	0	0	2	0	1	45	19	0	0
2	1	2	2017	2	4	1	1	0	4	0	0	8	13	0	1
1	1	1	2017	2	2	2	0	0	2	0	0	30	15	0	1
1	1	1	2017	2	4	3	1	0	3	0	1	17	15	0	1
2	1	2	2017	3	4	3	1	0	3	0	1	20	18	0	1
2	1	1	2017	2	3	3	0	0	2	0	1	22	13	0	1
1	3	1	2017	1	1	1	0	0	3	0	1	3	14	0	1
1	1	2	2017	1	2	2	0	0	3	0	0	22	21	0	1
1	2	2	2017	2	4	3	1	0	3	0	1	30	16	0	0
1	1	1	2017	1	4	3	1	0	2	0	0	45	16	0	1
2	1	1	2017	3	4	3	1	0	2	0	0	70	9	1	0
2	1	1	2017	3	3	4	0	0	0	0	0	84	0	1	1
2	1	2	2017	3	3	3	0	0	0	1	1	32	1	1	0
1	1	2	2017	2	4	3	1	0	3	1	1	25	15	1	1
2	1	1	2017	3	3	3	0	0	2	0	1	80	9	1	1
1	1	1	2017	1	4	3	1	0	3	0	1	30	23	0	0
1	1	2	2017	2	2	2	0	0	3	0	0	34	13	0	1
2	1	1	2017	2	4	3	1	0	3	0	1	25	23	0	0
1	1	2	2018	5	3	1	2	0	3	1	1	17	6	0	1
2	2	2	2018	5	4	2	1	0	4	0	0	38	11	0	1
2	2	2	2018	3	4	3	2	0	0	0	1	65	5	1	0
1	1	1	2018	5	4	2	1	0	3	0	1	31	8	0	0
2	1	2	2018	5	1	1	0	0	3	0	1	17	9	0	1
1	2	1	2018	5	4	3	1	0	4	0	1	41	8	0	1
1	2	1	2017	1	1	1	0	0	2	0	0	20	21	0	1
1	2	1	2018	5	3	4	0	0	4	1	1	29	9	0	0
2	1	1	2018	5	1	1	0	0	3	0	0	9	6	0	0
1	1	1	2018	5	1	1	0	0	0	1	1	20	3	0	1
2	1	1	2018	1	3	4	0	0	4	0	0	21	2	1	0
1	2	2	2018	5	1	1	0	0	2	0	0	10	5	0	0
2	2	1	2018	1	1	1	0	0	2	0	0	20	4	0	1
1	2	2	2018	5	3	2	2	0	3	0	1	30	6	0	0
2	2	1	2018	2	3	4	0	0	0	0	1	68	1	1	1
2	1	1	2018	5	1	1	0	0	3	0	0	2	3	0	1
1	2	2	2018	5	2	2	0	0	0	0	1	36	7	0	0
1	1	2	2018	5	3	4	0	0	0	1	1	12	2	0	1
1	1	1	2018	5	1	1	0	0	2	0	0	15	2	0	0
1	1	1	2018	1	3	2	2	0	3	1	1	34	9	0	0
2	1	1	2018	5	3	3	0	0	3	1	1	57	4	0	0
1	1	1	2018	1	3	4	0	0	0	0	1	27	5	0	1
1	2	2	2018	5	3	3	0	0	0	1	1	48	6	0	1
1	2	2	2018	5	3	3	0	0	0	0	1	53	4	0	0
1	2	1	2018	5	3	3	2	0	3	0	1	42	6	0	1
1	2	2	2018	5	4	2	1	0	3	0	1	25	7	0	1
1	1	2	2018	5	3	3	1	0	3	0	0	24	10	0	1
1	1	1	2018	5	1	1	0	0	3	0	0	2	4	0	0
1	1	1	2018	5	3	4	0	0	0	0	1	8	2	0	1
1	1	1	2018	3	2	2	0	0	0	0	1	38	2	0	0
1	2	2	2018	3	1	1	0	0	0	0	0	18	1	1	1
1	2	1	2018	5	4	2	1	0	2	0	1	23	4	0	0
1	1	2	2018	5	3	4	1	0	3	1	1	28	3	0	0
1	1	2	2018	5	4	2	1	0	3	0	1	32	9	0	1
1	2	2	2018	1	2	2	0	0	0	0	1	21	8	1	1
1	1	2	2018	5	3	4	0	0	3	1	1	36	5	0	1
2	2	1	2018	5	3	4	0	0	0	0	1	70	2	1	0
1	1	1	2018	5	4	1	1	0	1	0	0	19	0	0	0
1	1	1	2018	5	4	2	1	0	3	1	1	37	9	0	1
2	1	1	2018	5	4	2	1	0	3	0	1	32	8	0	0
2	1	2	2018	5	2	2	0	0	3	0	0	23	8	0	1
1	1	2	2018	5	3	3	2	0	3	0	1	45	7	0	1
1	1	2	2018	5	4	2	1	0	3	0	1	30	11	0	1
2	2	1	2018	2	4	3	2	0	0	0	0	56	3	1	0
2	1	2	2018	5	1	1	0	0	4	0	0	16	2	0	0
2	1	2	2018	5	4	2	1	0	3	0	1	27	1	0	1
2	1	2	2018	5	1	1	0	0	3	0	1	2	9	0	1
1	2	1	2018	5	3	4	0	0	0	0	0	30	3	1	0
