# Supplementary material for: A Visualized Dynamic Prediction Model for Overall Survival in Elderly Patients With Pancreatic Cancer for Smart Medical Services
Source: Front Public Health. 2022 May 24;10:885624. doi: 10.3389/fpubh.2022.885624 (PMC9171143; doi:10.3389/fpubh.2022.885624)
Supplement: Supplementary file 3 [file Data_Sheet_2.CSV]

sex	race	age	grade	surgery	radiation	chemotherapy	t	n	insurance	marital state	time	state	group	ajcc
Male	White	65-74	I	Local or pancreatectomy	No	Yes	T3	N0	Insured	Other	22	0	Training	3
Female	Other	>74	I	Local or pancreatectomy	No	Yes	T1	N0	Insured	Married	13	1	Training	1
Female	White	>74	II	Local or pancreatectomy	No	Yes	T3	N1	Insured	Married	18	1	Training	4
Female	White	>74	I	No	No	No	T3	N1	Insured	Married	9	1	Training	4
Female	White	65-74	II	Local or pancreatectomy	No	No	T3	N1	Insured	Married	29	1	Training	4
Female	White	65-74	II	Local excision of tumor	No	No	T3	N0	Insured	Married	22	0	Training	3
Female	White	>74	III	Local or pancreatectomy	No	Yes	T3	N0	Insured	Married	52	0	Training	3
Male	White	>74	II	No	Yes	Yes	T3	N0	Insured	Married	17	1	Training	3
Female	Other	>74	II	No	No	No	T1	N0	Insured	Married	57	0	Training	1
Male	White	>74	III	No	No	No	T3	N0	Insured	Married	2	1	Training	3
Male	White	65-74	III	Local or pancreatectomy	No	Yes	T3	N0	Insured	Married	15	1	Training	3
Female	White	65-74	III	Local or pancreatectomy	No	Yes	T3	N0	Other	Other	38	1	Training	3
Male	White	>74	II	Local or pancreatectomy	No	No	T3	N1	Insured	Married	5	1	Training	4
Male	White	>74	II	Local or pancreatectomy	No	Yes	T3	N0	Insured	Married	16	1	Training	3
Male	White	>74	II	Local or pancreatectomy	No	Yes	T3	N0	Insured	Married	33	1	Training	3
Female	White	>74	I	Local or pancreatectomy	No	Yes	T3	N1	Insured	Married	53	1	Training	4
Female	White	>74	II	Local or pancreatectomy	No	No	T3	N1	Insured	Other	8	1	Training	4
Male	White	65-74	I	Local excision of tumor	No	No	T1	N0	Other	Married	82	0	Training	1
Female	White	65-74	II	Local or pancreatectomy	Yes	Yes	T2	N0	Insured	Married	9	1	Training	2
Female	White	>74	II	Local or pancreatectomy	No	Yes	T3	N1	Other	Married	11	0	Training	4
Female	White	>74	I	Local or pancreatectomy	Yes	Yes	T3	N0	Insured	Married	32	1	Training	3
Male	Black	>74	I	No	No	No	T1	N0	Insured	Married	35	0	Training	1
Female	Other	>74	II	No	No	No	T3	N0	Insured	Other	7	1	Training	3
Male	White	65-74	III	Local or pancreatectomy	No	Yes	T3	N0	Insured	Married	11	1	Training	3
Male	Black	>74	I	Local or pancreatectomy	No	No	T3	N0	Insured	Married	10	1	Training	3
Male	White	>74	III	Local or pancreatectomy	No	Yes	T1	N0	Insured	Other	32	0	Training	1
Male	White	65-74	I	Total pancreatectomy	No	No	T2	N0	Insured	Married	61	0	Training	2
Male	White	>74	II	Total pancreatectomy	No	Yes	T3	N0	Insured	Married	48	1	Training	3
Male	Other	>74	I	No	No	No	T3	N0	Other	Married	17	1	Training	3
Female	White	65-74	I	Local or pancreatectomy	No	Yes	T2	N0	Insured	Other	49	0	Training	2
Male	White	>74	I	Total pancreatectomy	No	No	T1	N0	Insured	Married	57	0	Training	1
Male	White	65-74	III	Local or pancreatectomy	Yes	Yes	T3	N1	Insured	Married	15	0	Training	4
Male	White	>74	II	Total pancreatectomy	No	Yes	T3	N0	Insured	Married	14	1	Training	3
Male	White	65-74	III	Local or pancreatectomy	No	Yes	T3	N1	Insured	Married	6	1	Training	4
Male	White	>74	I	No	No	No	T2	N1	Other	Married	5	1	Training	4
Male	White	65-74	I	No	No	No	T2	N0	Insured	Married	8	1	Training	2
Male	White	>74	II	No	Yes	Yes	T3	N0	Insured	Married	12	1	Training	3
Male	Other	>74	I	Total pancreatectomy	No	Yes	T3	N1	Insured	Married	58	0	Training	4
Male	White	65-74	II	Local or pancreatectomy	No	Yes	T3	N1	Insured	Married	8	1	Training	4
Male	White	65-74	I	No	No	No	T1	N0	Insured	Married	5	1	Training	1
Male	White	65-74	II	Local or pancreatectomy	No	Yes	T3	N1	Insured	Married	78	0	Training	4
Female	White	>74	III	Total pancreatectomy	No	No	T3	N0	Insured	Married	6	1	Training	3
Male	Other	>74	II	No	No	Yes	T2	N0	Insured	Married	10	1	Training	2
Male	White	65-74	I	Local or pancreatectomy	No	No	T1	N0	Insured	Married	20	0	Training	1
Female	White	>74	II	Local or pancreatectomy	Yes	Yes	T3	N1	Insured	Married	23	0	Training	4
Male	White	65-74	I	Local or pancreatectomy	Yes	Yes	T3	N0	Insured	Married	41	0	Training	3
Male	Other	65-74	I	Local or pancreatectomy	No	No	T1	N0	Insured	Married	67	0	Training	1
Male	White	65-74	I	Local or pancreatectomy	Yes	Yes	T3	N0	Insured	Married	82	0	Training	3
Male	Other	>74	II	Local or pancreatectomy	No	No	T2	N0	Other	Married	66	0	Training	2
Male	White	>74	II	Local or pancreatectomy	Yes	Yes	T3	N1	Insured	Married	31	1	Training	4
Male	White	>74	II	Local or pancreatectomy	No	No	T3	N0	Other	Married	12	1	Training	3
Female	Other	65-74	II	Total pancreatectomy	No	Yes	T3	N1	Insured	Married	10	1	Training	4
Female	Other	65-74	III	Local or pancreatectomy	No	Yes	T3	N0	Insured	Married	16	1	Training	3
Male	Black	65-74	II	Local or pancreatectomy	No	No	T3	N1	Insured	Married	11	1	Training	4
Male	White	>74	II	Local or pancreatectomy	No	No	T3	N1	Insured	Other	1	1	Training	4
Female	White	65-74	III	Local excision of tumor	No	Yes	T3	N1	Insured	Married	12	1	Training	4
Female	White	>74	III	Local or pancreatectomy	No	No	T1	N0	Insured	Married	4	1	Training	1
Male	White	65-74	III	Local or pancreatectomy	No	Yes	T3	N1	Insured	Married	10	1	Training	4
Female	White	65-74	II	Local or pancreatectomy	No	No	T3	N1	Insured	Other	14	0	Training	4
Female	White	65-74	III	Local or pancreatectomy	No	Yes	T3	N1	Insured	Married	16	0	Training	4
Male	White	>74	III	Local excision of tumor	No	Yes	T2	N0	Insured	Married	15	1	Training	2
Male	White	>74	III	No	No	No	T3	N1	Insured	Married	4	1	Training	4
Male	Black	65-74	III	Total pancreatectomy	No	No	T3	N0	Insured	Other	11	1	Training	3
Male	White	65-74	II	Local or pancreatectomy	No	No	T3	N1	Insured	Married	21	0	Training	4
Female	Black	>74	I	Local excision of tumor	No	No	T2	N0	Insured	Married	12	0	Training	2
Male	White	65-74	I	Local or pancreatectomy	No	No	T1	N0	Insured	Married	34	0	Training	1
Female	Black	>74	III	Local or pancreatectomy	No	Yes	T3	N1	Insured	Married	6	1	Training	4
Female	Other	65-74	II	Local or pancreatectomy	No	No	T1	N0	Insured	Married	9	1	Training	1
Male	White	65-74	III	Local or pancreatectomy	Yes	Yes	T3	N1	Insured	Married	12	1	Training	4
Female	White	>74	II	No	No	No	T3	N0	Insured	Married	3	1	Training	3
Female	Other	65-74	II	Local or pancreatectomy	No	No	T3	N1	Insured	Married	23	1	Training	4
Female	White	65-74	II	Local or pancreatectomy	Yes	Yes	T2	N0	Insured	Married	81	1	Training	2
Female	White	>74	II	Local or pancreatectomy	No	No	T3	N1	Insured	Married	11	1	Training	4
Female	White	>74	II	Total pancreatectomy	No	No	T3	N1	Insured	Married	9	1	Training	4
Female	White	>74	II	Local or pancreatectomy	No	Yes	T1	N1	Insured	Married	30	1	Training	4
Male	White	65-74	III	Local or pancreatectomy	No	Yes	T3	N1	Insured	Married	10	1	Training	4
Female	White	65-74	II	Local or pancreatectomy	Yes	Yes	T3	N1	Insured	Married	53	1	Training	4
Male	Other	65-74	III	Total pancreatectomy	No	Yes	T3	N1	Insured	Married	8	1	Training	4
Male	White	65-74	III	Local or pancreatectomy	No	Yes	T2	N1	Insured	Married	10	1	Training	4
Female	White	65-74	II	Local or pancreatectomy	Yes	Yes	T3	N0	Insured	Married	20	1	Training	3
Female	White	65-74	II	Local or pancreatectomy	Yes	Yes	T3	N0	Insured	Married	14	1	Training	3
Male	White	>74	III	No	No	Yes	T2	N1	Other	Married	5	1	Training	4
Male	White	65-74	III	Local or pancreatectomy	Yes	Yes	T3	N1	Insured	Married	66	1	Training	4
Female	Other	65-74	II	Local or pancreatectomy	No	Yes	T3	N1	Insured	Married	27	1	Training	4
Male	Other	>74	I	No	No	Yes	T3	N1	Insured	Married	12	1	Training	4
Female	Black	65-74	II	No	No	No	T3	N1	Insured	Other	5	1	Training	4
Male	White	65-74	III	Total pancreatectomy	No	No	T3	N0	Insured	Other	7	1	Training	3
Female	Other	65-74	II	No	No	Yes	T3	N0	Insured	Married	18	1	Training	3
Female	White	>74	III	Local or pancreatectomy	No	No	T3	N0	Insured	Married	30	0	Training	3
Female	White	65-74	II	Extended pancreatoduodenectomy	No	Yes	T3	N1	Insured	Married	33	1	Training	4
Male	White	>74	III	Local or pancreatectomy	No	Yes	T3	N0	Insured	Married	16	1	Training	3
Male	White	65-74	I	Local excision of tumor	No	Yes	T2	N0	Insured	Other	43	1	Training	2
Female	White	>74	III	Total pancreatectomy	No	Yes	T2	N1	Insured	Married	13	1	Training	4
Female	Black	65-74	III	No	No	No	T2	N0	Other	Married	2	1	Training	2
Male	White	65-74	II	Local or pancreatectomy	Yes	Yes	T3	N0	Insured	Married	75	0	Training	3
Male	White	65-74	II	Total pancreatectomy	No	No	T3	N1	Insured	Married	8	1	Training	4
Female	White	>74	II	Local or pancreatectomy	No	Yes	T3	N1	Other	Married	27	1	Training	4
Male	Other	65-74	II	Local or pancreatectomy	No	Yes	T3	N1	Insured	Other	35	1	Training	4
Female	Other	>74	II	Local excision of tumor	No	Yes	T1	N0	Insured	Married	38	1	Training	1
Female	White	>74	II	Local or pancreatectomy	No	Yes	T3	N0	Insured	Other	78	0	Training	3
Male	Other	>74	III	Local or pancreatectomy	No	Yes	T2	N1	Insured	Married	16	1	Training	4
Male	Other	>74	II	No	No	No	T1	N0	Insured	Married	11	1	Training	1
Female	Other	65-74	III	Local excision of tumor	No	Yes	T1	N0	Insured	Married	81	0	Training	1
Male	White	65-74	III	Local or pancreatectomy	No	Yes	T3	N1	Insured	Other	8	1	Training	4
Female	Other	65-74	III	No	No	Yes	T3	N1	Other	Married	8	1	Training	4
Female	White	65-74	II	Local or pancreatectomy	No	Yes	T3	N1	Other	Married	15	1	Training	4
Female	Black	65-74	III	No	No	Yes	T3	N1	Insured	Married	21	1	Training	4
Female	Other	65-74	II	Local excision of tumor	No	Yes	T3	N1	Insured	Married	12	1	Training	4
Male	White	>74	I	Local or pancreatectomy	No	No	T1	N1	Insured	Other	8	1	Training	4
Female	Other	65-74	II	Local or pancreatectomy	No	No	T3	N1	Insured	Married	3	1	Training	4
Male	White	65-74	III	Local or pancreatectomy	No	Yes	T2	N1	Insured	Married	71	1	Training	4
Female	White	65-74	III	Total pancreatectomy	No	Yes	T2	N1	Insured	Married	75	0	Training	4
Female	White	65-74	II	Local or pancreatectomy	Yes	Yes	T1	N1	Insured	Married	22	1	Training	4
Male	Other	65-74	III	Local or pancreatectomy	No	Yes	T2	N0	Insured	Married	46	1	Training	2
Female	White	65-74	III	Local or pancreatectomy	No	Yes	T1	N1	Other	Married	17	1	Training	4
Female	Other	>74	III	Local or pancreatectomy	Yes	Yes	T3	N0	Other	Other	71	0	Training	3
Male	Black	65-74	I	Total pancreatectomy	No	No	T3	N0	Insured	Married	19	1	Training	3
Female	White	65-74	III	Local or pancreatectomy	No	No	T3	N1	Insured	Married	6	1	Training	4
Male	Other	65-74	I	Local or pancreatectomy	No	Yes	T2	N0	Insured	Married	9	1	Training	2
Male	Other	>74	II	Local or pancreatectomy	No	Yes	T3	N1	Other	Married	51	1	Training	4
Female	White	65-74	III	Local or pancreatectomy	No	No	T2	N1	Insured	Married	25	1	Training	4
Female	Black	65-74	II	Local excision of tumor	No	Yes	T3	N0	Insured	Married	33	1	Training	3
Female	White	65-74	II	No	No	Yes	T3	N1	Insured	Married	7	1	Training	4
Male	White	65-74	II	No	No	Yes	T1	N0	Insured	Married	31	1	Training	1
Male	Other	>74	II	Local or pancreatectomy	Yes	Yes	T3	N0	Insured	Married	8	1	Training	3
Male	White	65-74	II	Local or pancreatectomy	Yes	Yes	T2	N0	Insured	Married	29	1	Training	2
Female	White	>74	II	Local or pancreatectomy	No	Yes	T3	N1	Insured	Married	24	1	Training	4
Female	White	>74	II	Local or pancreatectomy	No	No	T3	N1	Insured	Married	2	1	Training	4
Female	Other	65-74	I	Local or pancreatectomy	No	No	T1	N0	Other	Married	72	0	Training	1
Female	Other	>74	II	No	No	No	T3	N0	Insured	Married	3	1	Training	3
Male	White	65-74	III	Local excision of tumor	No	Yes	T3	N1	Insured	Married	20	1	Training	4
Male	White	65-74	II	Local or pancreatectomy	No	Yes	T2	N1	Insured	Married	25	1	Training	4
Female	White	65-74	II	No	Yes	Yes	T3	N0	Insured	Married	21	1	Training	3
Male	White	>74	II	No	No	Yes	T2	N0	Insured	Married	5	1	Training	2
Female	White	>74	I	Local or pancreatectomy	No	Yes	T3	N0	Insured	Married	77	0	Training	3
Female	White	65-74	II	Local or pancreatectomy	Yes	Yes	T3	N1	Insured	Married	16	1	Training	4
Male	White	>74	III	No	No	Yes	T3	N1	Insured	Married	1	1	Training	4
Male	White	>74	III	Total pancreatectomy	No	No	T3	N0	Insured	Married	11	1	Training	3
Male	White	65-74	II	Local or pancreatectomy	Yes	Yes	T3	N1	Insured	Married	51	1	Training	4
Female	Other	65-74	III	Local or pancreatectomy	No	Yes	T2	N1	Other	Married	69	0	Training	4
Male	White	65-74	II	Local or pancreatectomy	No	No	T1	N0	Insured	Married	23	1	Training	1
Female	White	65-74	I	Local excision of tumor	No	No	T1	N0	Insured	Married	70	0	Training	1
Male	Other	>74	II	Total pancreatectomy	No	Yes	T3	N1	Insured	Married	11	1	Training	4
Male	White	65-74	I	Local or pancreatectomy	Yes	Yes	T3	N1	Insured	Married	23	1	Training	4
Male	White	65-74	II	Local or pancreatectomy	Yes	Yes	T3	N1	Insured	Married	19	1	Training	4
Female	Black	65-74	I	Local or pancreatectomy	Yes	Yes	T3	N1	Insured	Married	12	1	Training	4
Female	White	65-74	II	Local or pancreatectomy	No	Yes	T3	N0	Insured	Married	33	1	Training	3
Male	Other	65-74	II	Total pancreatectomy	No	Yes	T3	N1	Insured	Married	69	0	Training	4
Male	White	65-74	II	No	Yes	Yes	T3	N0	Insured	Married	17	1	Training	3
Female	White	65-74	III	Local or pancreatectomy	Yes	Yes	T3	N1	Insured	Married	44	1	Training	4
Female	Black	>74	III	Local or pancreatectomy	Yes	Yes	T2	N0	Insured	Married	58	0	Training	2
Female	White	65-74	III	No	Yes	Yes	T3	N1	Insured	Married	6	1	Training	4
Male	White	>74	III	Local excision of tumor	No	Yes	T2	N0	Insured	Married	26	1	Training	2
Male	White	65-74	II	Local excision of tumor	No	No	T3	N0	Insured	Married	23	1	Training	3
Female	White	65-74	III	Local or pancreatectomy	No	Yes	T3	N1	Insured	Married	32	1	Training	4
Male	White	65-74	III	Local or pancreatectomy	No	Yes	T3	N1	Insured	Married	67	0	Training	4
Male	White	>74	III	Local excision of tumor	No	No	T2	N0	Insured	Married	3	1	Training	2
Male	White	65-74	III	Local or pancreatectomy	Yes	Yes	T3	N1	Insured	Married	16	1	Training	4
Male	White	>74	II	Local or pancreatectomy	No	Yes	T2	N1	Insured	Married	50	1	Training	4
Male	White	>74	III	Extended pancreatoduodenectomy	No	No	T1	N1	Insured	Married	2	1	Training	4
Female	Other	65-74	I	No	No	No	T3	N0	Other	Married	4	1	Training	3
Male	White	>74	III	Local or pancreatectomy	No	Yes	T3	N1	Insured	Married	12	1	Training	4
Male	Other	>74	II	Total pancreatectomy	No	Yes	T3	N0	Insured	Married	29	1	Training	3
Female	White	>74	III	Local or pancreatectomy	No	No	T3	N0	Insured	Married	18	1	Training	3
Male	White	65-74	III	Local or pancreatectomy	No	Yes	T1	N0	Insured	Married	64	0	Training	1
Female	White	>74	II	No	No	No	T3	N0	Insured	Married	11	1	Training	3
Female	White	>74	III	Local or pancreatectomy	No	No	T3	N1	Insured	Married	52	1	Training	4
Male	White	65-74	II	Local or pancreatectomy	No	Yes	T3	N1	Insured	Married	6	1	Training	4
Female	White	65-74	II	Total pancreatectomy	No	No	T1	N0	Insured	Married	62	0	Training	1
Female	White	65-74	I	Total pancreatectomy	No	No	T3	N0	Insured	Married	7	1	Training	3
Male	White	>74	II	No	No	No	T1	N0	Insured	Married	37	1	Training	1
Male	White	65-74	II	Extended pancreatoduodenectomy	No	Yes	T3	N1	Insured	Married	8	1	Training	4
Female	White	65-74	II	Local excision of tumor	No	No	T3	N0	Insured	Married	16	1	Training	3
Male	White	65-74	III	Local excision of tumor	No	Yes	T2	N1	Insured	Married	40	1	Training	4
Male	White	65-74	II	Local excision of tumor	No	No	T3	N0	Insured	Married	6	1	Training	3
Male	Black	65-74	II	Local or pancreatectomy	No	No	T3	N1	Insured	Married	31	1	Training	4
Male	Other	>74	I	No	No	No	T1	N0	Other	Married	16	0	Training	1
Female	Other	65-74	II	Local or pancreatectomy	No	No	T2	N0	Other	Married	12	1	Training	2
Male	Other	>74	III	Local or pancreatectomy	No	No	T3	N1	Other	Married	11	0	Training	4
Male	White	65-74	III	Local or pancreatectomy	No	Yes	T3	N1	Insured	Married	18	1	Training	4
Female	Other	65-74	II	Local or pancreatectomy	No	Yes	T3	N0	Other	Married	32	1	Training	3
Male	White	65-74	I	Local or pancreatectomy	No	Yes	T3	N1	Insured	Married	59	0	Training	4
Male	Other	65-74	I	Local excision of tumor	No	No	T1	N0	Insured	Married	55	1	Training	1
Female	White	>74	III	Local or pancreatectomy	Yes	Yes	T3	N1	Insured	Other	46	1	Training	4
Female	White	65-74	III	Local or pancreatectomy	No	Yes	T3	N0	Insured	Other	10	1	Training	3
Male	White	65-74	I	Local excision of tumor	No	No	T2	N1	Insured	Married	49	1	Training	4
Male	Other	65-74	II	No	No	No	T3	N1	Insured	Other	3	1	Training	4
Female	White	>74	I	Local excision of tumor	No	No	T3	N1	Insured	Married	59	0	Training	4
Female	White	65-74	II	Local or pancreatectomy	Yes	Yes	T3	N1	Insured	Married	29	1	Training	4
Male	Black	65-74	III	Local or pancreatectomy	No	No	T3	N1	Insured	Married	28	1	Training	4
Female	White	>74	I	Local or pancreatectomy	No	Yes	T1	N0	Insured	Other	57	0	Training	1
Male	Other	65-74	I	Local excision of tumor	No	No	T2	N0	Insured	Married	57	0	Training	2
Male	White	65-74	II	Local excision of tumor	Yes	Yes	T3	N1	Insured	Married	13	1	Training	4
Female	Black	65-74	I	Local or pancreatectomy	No	Yes	T2	N1	Insured	Married	52	1	Training	4
Male	White	65-74	III	Local or pancreatectomy	No	Yes	T3	N1	Insured	Married	26	1	Training	4
Female	Black	>74	II	Local or pancreatectomy	No	Yes	T3	N1	Other	Married	11	1	Training	4
Female	White	>74	II	No	Yes	Yes	T3	N0	Insured	Married	13	1	Training	3
Male	White	65-74	III	Extended pancreatoduodenectomy	No	No	T2	N0	Insured	Married	55	0	Training	2
Male	White	65-74	I	Local excision of tumor	No	No	T1	N0	Insured	Married	40	1	Training	1
Female	White	65-74	II	No	Yes	Yes	T3	N0	Insured	Other	28	1	Training	3
Female	White	65-74	II	Local or pancreatectomy	Yes	Yes	T2	N1	Insured	Married	53	0	Training	4
Male	White	65-74	III	Total pancreatectomy	No	Yes	T3	N1	Insured	Other	15	1	Training	4
Female	White	65-74	I	Local or pancreatectomy	No	No	T1	N0	Insured	Other	56	0	Training	1
Female	White	65-74	II	Local or pancreatectomy	No	No	T2	N1	Insured	Married	3	1	Training	4
Male	White	65-74	I	Local excision of tumor	No	No	T1	N0	Insured	Married	57	0	Training	1
Male	White	65-74	I	Total pancreatectomy	No	Yes	T1	N0	Insured	Married	50	0	Training	1
Male	White	65-74	III	Local or pancreatectomy	Yes	Yes	T3	N1	Insured	Married	16	1	Training	4
Male	White	65-74	I	Local or pancreatectomy	No	No	T2	N0	Other	Married	51	0	Training	2
Male	White	65-74	II	Local or pancreatectomy	No	Yes	T3	N1	Insured	Married	16	1	Training	4
Female	White	65-74	II	Local or pancreatectomy	No	Yes	T3	N1	Other	Married	5	1	Training	4
Male	White	65-74	II	No	Yes	Yes	T2	N1	Insured	Married	26	1	Training	4
Female	White	>74	I	Local excision of tumor	No	No	T1	N0	Insured	Married	42	1	Training	1
Female	White	>74	III	No	Yes	No	T3	N0	Insured	Married	22	1	Training	3
Male	White	>74	I	No	No	No	T1	N0	Insured	Married	40	0	Training	1
Male	White	>74	II	No	No	No	T1	N0	Insured	Married	11	1	Training	1
Male	White	>74	I	Local excision of tumor	No	No	T1	N1	Insured	Married	51	0	Training	4
Female	White	65-74	III	Total pancreatectomy	Yes	Yes	T3	N1	Insured	Married	13	1	Training	4
Male	White	65-74	II	Local or pancreatectomy	No	Yes	T3	N1	Insured	Married	3	1	Training	4
Male	White	>74	II	Total pancreatectomy	No	Yes	T3	N1	Insured	Married	3	1	Training	4
Female	Other	>74	I	No	No	No	T2	N0	Insured	Married	53	0	Training	2
Female	White	>74	I	Local or pancreatectomy	No	Yes	T3	N1	Insured	Married	17	1	Training	4
Male	Other	>74	I	Local or pancreatectomy	No	No	T2	N1	Insured	Married	26	0	Training	4
Female	White	>74	II	Local or pancreatectomy	No	No	T3	N0	Insured	Married	1	1	Training	3
Female	White	65-74	I	Local excision of tumor	No	No	T1	N0	Insured	Married	50	0	Training	1
Female	Black	65-74	II	Local or pancreatectomy	Yes	Yes	T3	N1	Insured	Married	12	1	Training	4
Male	Black	65-74	I	Local excision of tumor	Yes	Yes	T3	N1	Insured	Married	46	1	Training	4
Female	White	65-74	I	Local or pancreatectomy	No	Yes	T2	N0	Insured	Married	37	1	Training	2
Male	Other	65-74	I	Local or pancreatectomy	No	No	T3	N1	Insured	Married	50	0	Training	4
Male	White	65-74	II	No	No	No	T3	N1	Insured	Married	3	1	Training	4
Female	White	>74	II	Local or pancreatectomy	No	No	T3	N1	Insured	Married	25	1	Training	4
Male	Other	>74	III	No	No	Yes	T3	N1	Other	Married	12	1	Training	4
Male	White	65-74	II	Local excision of tumor	No	No	T3	N1	Insured	Married	50	0	Training	4
Male	Other	>74	I	No	No	Yes	T3	N1	Other	Married	40	1	Training	4
Female	White	>74	II	Local or pancreatectomy	No	Yes	T3	N1	Insured	Married	5	1	Training	4
Male	White	>74	II	Local or pancreatectomy	No	Yes	T2	N0	Insured	Married	49	0	Training	2
Male	White	65-74	I	Local excision of tumor	No	No	T2	N1	Insured	Married	48	0	Training	4
Female	Black	>74	III	Local or pancreatectomy	Yes	Yes	T3	N1	Insured	Married	16	1	Training	4
Male	White	65-74	III	Total pancreatectomy	No	No	T3	N1	Insured	Married	46	0	Training	4
Male	Black	65-74	II	Local excision of tumor	No	No	T2	N0	Insured	Other	50	0	Training	2
Female	Other	65-74	III	Local or pancreatectomy	No	Yes	T2	N1	Insured	Married	48	0	Training	4
Female	White	65-74	II	Local or pancreatectomy	No	Yes	T3	N1	Insured	Married	14	1	Training	4
Female	White	>74	II	No	No	No	T2	N1	Insured	Married	45	0	Training	4
Female	White	65-74	III	Local excision of tumor	No	Yes	T3	N1	Insured	Married	10	1	Training	4
Male	White	>74	I	Local or pancreatectomy	Yes	Yes	T3	N0	Insured	Married	26	1	Training	3
Male	White	65-74	III	Local or pancreatectomy	No	Yes	T3	N0	Insured	Married	10	1	Training	3
Male	Other	>74	II	No	Yes	Yes	T3	N1	Insured	Married	22	1	Training	4
Female	Other	65-74	III	Local or pancreatectomy	No	Yes	T3	N1	Insured	Married	23	1	Training	4
Female	Other	>74	II	No	No	No	T1	N0	Insured	Married	8	1	Training	1
Male	White	>74	II	Local or pancreatectomy	No	Yes	T3	N1	Insured	Married	13	1	Training	4
Female	White	65-74	III	No	No	No	T3	N1	Insured	Other	3	1	Training	4
Female	White	>74	II	No	No	No	T3	N0	Insured	Married	2	1	Training	3
Male	White	>74	II	Local or pancreatectomy	No	Yes	T1	N1	Insured	Married	20	1	Training	4
Female	White	65-74	III	Extended pancreatoduodenectomy	Yes	Yes	T3	N1	Insured	Married	38	1	Training	4
Male	Other	65-74	II	Total pancreatectomy	Yes	Yes	T3	N1	Insured	Married	45	0	Training	4
Female	Other	>74	II	Local or pancreatectomy	No	No	T2	N0	Other	Married	45	0	Training	2
Male	Black	65-74	I	Local or pancreatectomy	Yes	Yes	T2	N0	Insured	Married	29	1	Training	2
Female	Other	>74	III	Local excision of tumor	No	No	T2	N0	Insured	Married	5	1	Training	2
Male	White	65-74	III	Local or pancreatectomy	No	Yes	T3	N0	Insured	Married	26	1	Training	3
Female	Other	>74	II	Local or pancreatectomy	No	No	T3	N1	Insured	Married	16	1	Training	4
Male	White	65-74	II	Local or pancreatectomy	Yes	Yes	T2	N1	Insured	Married	25	1	Training	4
Female	Other	65-74	III	Local or pancreatectomy	No	No	T3	N1	Other	Married	16	1	Training	4
Male	White	65-74	III	No	No	No	T3	N0	Insured	Married	44	0	Training	3
Male	White	>74	III	Local or pancreatectomy	No	Yes	T3	N1	Insured	Married	7	1	Training	4
Male	White	65-74	I	No	Yes	Yes	T3	N0	Insured	Married	21	1	Training	3
Female	White	>74	II	Local or pancreatectomy	No	Yes	T3	N1	Insured	Other	18	1	Training	4
Male	Other	>74	III	Extended pancreatoduodenectomy	No	No	T3	N1	Insured	Married	5	1	Training	4
Female	White	>74	I	No	Yes	No	T1	N0	Insured	Married	9	1	Training	1
Female	Other	65-74	I	Local or pancreatectomy	No	Yes	T3	N1	Insured	Married	35	1	Training	4
Male	White	>74	II	Local or pancreatectomy	No	No	T1	N0	Insured	Married	20	1	Training	1
Male	White	65-74	III	Local or pancreatectomy	Yes	Yes	T3	N1	Insured	Other	9	1	Training	4
Female	White	>74	III	Local or pancreatectomy	No	No	T1	N0	Insured	Married	3	1	Training	1
Female	White	65-74	III	Local or pancreatectomy	No	Yes	T3	N0	Other	Other	3	0	Training	3
Female	White	65-74	III	Local or pancreatectomy	No	No	T3	N0	Insured	Other	3	1	Training	3
Male	Other	65-74	II	Local or pancreatectomy	Yes	Yes	T3	N1	Insured	Married	21	1	Training	4
Female	White	65-74	II	Local or pancreatectomy	Yes	Yes	T3	N1	Insured	Married	27	1	Training	4
Male	White	65-74	III	Local or pancreatectomy	Yes	Yes	T3	N0	Insured	Married	32	0	Training	3
Female	White	>74	I	No	No	Yes	T2	N0	Insured	Married	40	0	Training	2
Male	White	>74	III	Local or pancreatectomy	No	Yes	T3	N1	Insured	Married	11	1	Training	4
Male	White	65-74	I	Local excision of tumor	No	No	T1	N0	Insured	Married	42	0	Training	1
Female	White	65-74	III	Local excision of tumor	No	Yes	T1	N0	Insured	Married	18	1	Training	1
Male	White	65-74	II	Local or pancreatectomy	No	Yes	T3	N1	Insured	Married	25	1	Training	4
Male	White	65-74	III	Local or pancreatectomy	No	Yes	T3	N1	Insured	Married	9	1	Training	4
Male	Black	>74	II	No	No	Yes	T2	N0	Insured	Married	16	1	Training	2
Female	White	65-74	II	Local or pancreatectomy	No	Yes	T3	N1	Insured	Married	12	1	Training	4
Male	White	>74	II	Total pancreatectomy	No	No	T3	N0	Insured	Married	37	0	Training	3
Female	White	>74	II	Local or pancreatectomy	No	No	T2	N0	Insured	Married	36	0	Training	2
Male	White	65-74	II	Local or pancreatectomy	Yes	Yes	T3	N1	Insured	Married	16	1	Training	4
Male	White	65-74	II	Local or pancreatectomy	No	No	T2	N0	Insured	Other	10	1	Training	2
Male	White	65-74	I	Local or pancreatectomy	Yes	Yes	T3	N0	Insured	Married	24	1	Training	3
Female	White	65-74	III	No	No	Yes	T2	N0	Insured	Married	4	1	Training	2
Female	White	65-74	I	Local or pancreatectomy	No	No	T1	N0	Insured	Married	22	0	Training	1
Female	White	65-74	III	Total pancreatectomy	Yes	Yes	T3	N0	Insured	Married	36	0	Training	3
Male	White	>74	II	Local or pancreatectomy	No	Yes	T3	N1	Insured	Married	13	1	Training	4
Male	White	65-74	II	Total pancreatectomy	No	Yes	T2	N0	Insured	Married	34	0	Training	2
Female	White	>74	III	Local excision of tumor	No	Yes	T3	N1	Insured	Married	18	1	Training	4
Male	Other	65-74	II	Local or pancreatectomy	Yes	Yes	T2	N0	Insured	Married	34	0	Training	2
Female	Black	>74	II	Local or pancreatectomy	No	No	T1	N0	Insured	Married	33	0	Training	1
Female	White	65-74	I	Local or pancreatectomy	Yes	Yes	T3	N1	Insured	Married	32	0	Training	4
Male	Other	65-74	II	Local or pancreatectomy	No	No	T3	N0	Insured	Married	18	1	Training	3
Male	Other	>74	III	Local excision of tumor	No	No	T2	N0	Insured	Married	7	1	Training	2
Female	Other	65-74	I	Local or pancreatectomy	No	No	T2	N0	Insured	Married	30	0	Training	2
Female	Black	>74	II	Local or pancreatectomy	No	Yes	T3	N0	Insured	Married	27	1	Training	3
Male	Black	65-74	II	Total pancreatectomy	No	Yes	T3	N0	Insured	Married	32	0	Training	3
Female	Other	>74	III	Local or pancreatectomy	No	Yes	T3	N0	Insured	Married	12	1	Training	3
Male	White	65-74	I	No	No	No	T1	N0	Insured	Married	30	0	Training	1
Male	White	>74	II	Local or pancreatectomy	No	Yes	T2	N0	Insured	Married	20	1	Training	2
Female	White	65-74	II	Local or pancreatectomy	Yes	Yes	T3	N1	Insured	Married	26	1	Training	4
Male	White	>74	II	Local or pancreatectomy	No	Yes	T3	N1	Insured	Married	32	0	Training	4
Male	White	65-74	III	Local or pancreatectomy	Yes	Yes	T3	N1	Insured	Married	6	1	Training	4
Male	White	>74	I	Local or pancreatectomy	No	Yes	T3	N1	Insured	Married	9	1	Training	4
Female	Other	65-74	II	Local excision of tumor	No	No	T2	N0	Insured	Married	30	0	Training	2
Male	Other	65-74	II	Local excision of tumor	No	Yes	T3	N1	Insured	Married	3	1	Training	4
Male	Other	>74	I	Local excision of tumor	No	No	T1	N0	Insured	Married	30	0	Training	1
Male	White	65-74	I	Local excision of tumor	No	No	T1	N0	Insured	Married	32	0	Training	1
Male	White	65-74	III	No	No	Yes	T2	N1	Insured	Married	8	1	Training	4
Male	Other	>74	II	Local or pancreatectomy	No	Yes	T3	N1	Other	Married	22	1	Training	4
Female	White	>74	III	Local or pancreatectomy	No	Yes	T3	N1	Insured	Married	18	1	Training	4
Female	Other	65-74	III	Local or pancreatectomy	No	Yes	T3	N0	Insured	Married	13	1	Training	3
Male	Other	65-74	III	Local or pancreatectomy	No	Yes	T3	N1	Insured	Married	19	1	Training	4
Male	Black	65-74	II	Total pancreatectomy	Yes	Yes	T3	N1	Insured	Other	28	0	Training	4
Female	White	65-74	I	Local or pancreatectomy	No	No	T1	N0	Other	Married	30	0	Training	1
Male	White	>74	I	Local excision of tumor	No	No	T1	N0	Insured	Married	30	0	Training	1
Female	White	65-74	II	Local or pancreatectomy	No	Yes	T3	N1	Insured	Married	15	1	Training	4
Male	White	65-74	II	Total pancreatectomy	No	Yes	T3	N1	Insured	Married	23	1	Training	4
Female	White	>74	II	Local or pancreatectomy	No	No	T3	N1	Insured	Married	4	1	Training	4
Male	White	>74	III	Local or pancreatectomy	No	No	T3	N1	Insured	Married	16	1	Training	4
Female	White	>74	I	Local excision of tumor	No	No	T1	N0	Insured	Married	47	0	Training	1
Female	Other	65-74	II	Total pancreatectomy	No	No	T3	N1	Other	Other	17	0	Training	4
Female	White	65-74	III	Local or pancreatectomy	No	Yes	T3	N1	Insured	Married	4	1	Training	4
Male	White	>74	I	Local or pancreatectomy	No	No	T1	N0	Insured	Married	25	0	Training	1
Female	White	65-74	II	Local or pancreatectomy	No	Yes	T1	N0	Insured	Married	10	1	Training	1
Male	Other	65-74	III	Local or pancreatectomy	No	Yes	T3	N1	Insured	Married	5	1	Training	4
Male	Other	>74	I	No	No	No	T2	N0	Insured	Married	41	0	Training	2
Male	White	>74	II	No	Yes	Yes	T3	N0	Insured	Married	16	1	Training	3
Male	White	>74	III	No	Yes	Yes	T3	N0	Insured	Married	7	1	Training	3
Female	Other	>74	II	Local excision of tumor	No	No	T2	N0	Insured	Married	14	0	Training	2
Male	Other	65-74	III	Total pancreatectomy	No	No	T3	N1	Other	Married	4	1	Training	4
Female	White	>74	II	Local or pancreatectomy	No	Yes	T1	N0	Insured	Married	6	1	Training	1
Male	White	>74	II	Extended pancreatoduodenectomy	No	No	T3	N1	Insured	Married	3	1	Training	4
Male	White	>74	I	Local or pancreatectomy	No	No	T3	N1	Insured	Married	26	0	Training	4
Male	White	>74	III	Local or pancreatectomy	No	Yes	T2	N1	Insured	Married	8	1	Training	4
Female	White	>74	I	No	No	No	T3	N0	Insured	Other	17	1	Training	3
Female	White	65-74	I	No	No	No	T2	N0	Insured	Married	8	1	Training	2
Female	Other	65-74	II	Local or pancreatectomy	No	No	T3	N1	Insured	Married	6	1	Training	4
Female	White	65-74	I	Local or pancreatectomy	No	Yes	T3	N0	Insured	Other	8	1	Training	3
Female	White	65-74	I	Local excision of tumor	No	Yes	T3	N1	Insured	Married	28	0	Training	4
Male	White	>74	II	Local or pancreatectomy	No	Yes	T3	N1	Other	Married	15	1	Training	4
Female	White	>74	I	No	No	No	T2	N0	Insured	Married	28	0	Training	2
Male	Other	65-74	I	Local excision of tumor	No	No	T1	N0	Insured	Married	26	0	Training	1
Female	White	65-74	II	Local or pancreatectomy	No	Yes	T3	N0	Insured	Married	26	0	Training	3
Female	White	>74	III	No	No	No	T2	N0	Insured	Married	11	1	Training	2
Female	White	>74	II	Local or pancreatectomy	No	No	T3	N1	Insured	Married	12	1	Training	4
Male	White	>74	II	No	No	Yes	T3	N0	Insured	Married	6	1	Training	3
Male	White	>74	III	Local or pancreatectomy	No	Yes	T3	N1	Insured	Married	5	1	Training	4
Female	Black	65-74	II	Local or pancreatectomy	No	No	T3	N1	Insured	Other	25	0	Training	4
Female	White	>74	III	Local or pancreatectomy	No	No	T3	N1	Insured	Married	25	0	Training	4
Male	Black	65-74	III	Local or pancreatectomy	No	Yes	T3	N0	Insured	Married	25	0	Training	3
Female	White	65-74	IV	Local or pancreatectomy	No	No	T3	N0	Insured	Married	8	1	Training	3
Male	Other	65-74	II	Local or pancreatectomy	No	Yes	T3	N0	Insured	Married	23	1	Training	3
Male	Other	65-74	III	Local or pancreatectomy	No	Yes	T3	N1	Insured	Married	17	1	Training	4
Female	White	>74	I	Local or pancreatectomy	No	No	T2	N0	Insured	Married	23	0	Training	2
Female	White	65-74	I	Local excision of tumor	No	No	T1	N0	Insured	Married	14	0	Training	1
Male	Other	>74	III	No	No	No	T1	N0	Insured	Married	4	1	Training	1
Male	Black	65-74	I	Local excision of tumor	No	No	T1	N0	Insured	Married	23	0	Training	1
Male	White	>74	I	Local excision of tumor	No	No	T2	N0	Insured	Other	1	1	Training	2
Female	Black	65-74	III	Local or pancreatectomy	Yes	Yes	T3	N1	Insured	Married	22	0	Training	4
Male	White	>74	II	No	No	No	T3	N0	Insured	Married	1	1	Training	3
Female	White	65-74	I	Local excision of tumor	No	No	T1	N0	Insured	Married	20	0	Training	1
Female	Other	65-74	II	Total pancreatectomy	No	No	T3	N0	Insured	Married	8	1	Training	3
Female	White	>74	III	Local or pancreatectomy	No	Yes	T3	N1	Insured	Married	8	1	Training	4
Female	White	65-74	I	No	No	No	T3	N0	Other	Married	11	1	Training	3
Male	White	>74	II	Total pancreatectomy	No	No	T3	N1	Insured	Married	17	1	Training	4
Male	White	>74	I	Local or pancreatectomy	No	No	T1	N0	Insured	Married	22	0	Training	1
Male	White	65-74	III	Total pancreatectomy	No	Yes	T3	N1	Insured	Married	13	1	Training	4
Male	White	65-74	III	Local or pancreatectomy	No	Yes	T3	N1	Insured	Married	21	0	Training	4
Male	White	65-74	III	Local or pancreatectomy	Yes	Yes	T3	N0	Insured	Married	14	1	Training	3
Female	White	>74	II	Local excision of tumor	No	Yes	T3	N1	Insured	Married	12	1	Training	4
Male	White	65-74	II	Local or pancreatectomy	No	No	T3	N1	Insured	Married	1	1	Training	4
Male	White	65-74	II	Local excision of tumor	No	Yes	T3	N0	Insured	Married	19	0	Training	3
Female	White	65-74	I	Total pancreatectomy	No	No	T1	N0	Insured	Married	21	0	Training	1
Male	Black	65-74	II	Local excision of tumor	Yes	Yes	T3	N1	Insured	Married	11	1	Training	4
Female	Other	65-74	I	Local excision of tumor	No	No	T1	N0	Insured	Married	19	0	Training	1
Female	Other	>74	III	Local or pancreatectomy	No	No	T3	N1	Insured	Married	2	1	Training	4
Female	White	65-74	III	Local or pancreatectomy	Yes	Yes	T3	N1	Insured	Other	17	1	Training	4
Female	Other	65-74	II	Local or pancreatectomy	No	No	T2	N0	Insured	Married	20	0	Training	2
Female	Black	65-74	II	Local or pancreatectomy	No	Yes	T3	N1	Insured	Married	19	0	Training	4
Male	White	65-74	I	Local excision of tumor	No	No	T1	N0	Insured	Married	19	0	Training	1
Female	White	>74	III	Local or pancreatectomy	No	Yes	T3	N1	Insured	Married	19	1	Training	4
Male	Other	65-74	I	Local or pancreatectomy	No	No	T1	N0	Insured	Married	18	0	Training	1
Female	White	65-74	III	Local or pancreatectomy	No	No	T3	N1	Insured	Other	15	1	Training	4
Male	Other	65-74	I	Local excision of tumor	No	No	T1	N0	Insured	Married	17	0	Training	1
Male	White	65-74	II	Local or pancreatectomy	No	Yes	T3	N1	Insured	Married	17	0	Training	4
Male	Black	65-74	III	Local or pancreatectomy	No	Yes	T2	N1	Insured	Married	16	0	Training	4
Male	White	65-74	II	Local or pancreatectomy	Yes	Yes	T3	N1	Insured	Other	15	0	Training	4
Female	White	65-74	I	Local or pancreatectomy	No	No	T2	N0	Insured	Married	15	0	Training	2
Female	Other	65-74	I	Local excision of tumor	No	No	T1	N0	Other	Married	15	0	Training	1
Female	White	65-74	I	Local excision of tumor	No	No	T1	N0	Insured	Married	14	0	Training	1
Female	White	65-74	I	Local or pancreatectomy	No	No	T1	N0	Insured	Married	18	0	Training	1
Female	White	>74	II	Local or pancreatectomy	No	Yes	T3	N1	Other	Married	13	1	Training	4
Male	White	65-74	II	Local or pancreatectomy	Yes	Yes	T3	N1	Insured	Married	13	0	Training	4
Female	White	>74	III	Extended pancreatoduodenectomy	No	Yes	T3	N1	Insured	Other	16	0	Training	4
Male	White	>74	I	Local or pancreatectomy	No	No	T2	N0	Insured	Married	14	0	Training	2
Male	White	65-74	I	No	No	No	T1	N0	Insured	Married	13	0	Training	1
Female	Other	65-74	I	Local or pancreatectomy	Yes	Yes	T3	N1	Insured	Married	13	0	Training	4
Male	White	65-74	I	Extended pancreatoduodenectomy	Yes	Yes	T3	N1	Insured	Other	13	0	Training	4
Male	White	>74	I	Local or pancreatectomy	Yes	Yes	T3	N1	Insured	Married	7	1	Training	4
Male	Other	65-74	II	Local excision of tumor	No	No	T1	N0	Other	Married	17	0	Training	1
Male	White	65-74	II	Local or pancreatectomy	No	Yes	T3	N1	Insured	Married	13	0	Training	4
Female	White	65-74	III	Local or pancreatectomy	Yes	Yes	T3	N1	Insured	Married	12	0	Training	4
Female	White	>74	II	Total pancreatectomy	No	Yes	T3	N0	Insured	Married	10	1	Training	3
Male	White	>74	III	Local excision of tumor	Yes	Yes	T3	N1	Insured	Married	8	1	Training	4
Female	White	>74	II	Local or pancreatectomy	Yes	Yes	T3	N1	Insured	Married	50	0	Training	4
Female	Other	65-74	III	Total pancreatectomy	No	Yes	T3	N1	Insured	Married	12	0	Training	4
Male	White	65-74	II	Local or pancreatectomy	No	Yes	T3	N1	Insured	Other	13	0	Training	4
Male	White	>74	I	Local excision of tumor	No	No	T1	N0	Insured	Married	14	0	Training	1
Female	Black	>74	I	Local excision of tumor	No	No	T1	N0	Insured	Married	12	0	Training	1
Male	White	>74	III	Total pancreatectomy	No	Yes	T3	N1	Other	Married	10	1	Training	4
Male	White	>74	I	Local excision of tumor	No	No	T2	N0	Insured	Married	32	0	Training	2
Male	White	>74	III	No	Yes	No	T1	N0	Insured	Married	7	1	Training	1
Female	White	>74	II	Local or pancreatectomy	No	No	T2	N0	Insured	Married	2	1	Training	2
Female	White	>74	III	Local excision of tumor	No	Yes	T2	N1	Insured	Married	41	0	Training	4
Female	White	>74	I	No	No	Yes	T3	N1	Insured	Other	12	1	Training	4
Female	Black	>74	III	Local excision of tumor	No	No	T3	N1	Insured	Married	3	1	Training	4
Female	White	>74	III	No	No	No	T2	N1	Other	Married	7	1	Training	4
Female	White	>74	II	Local or pancreatectomy	No	No	T3	N1	Insured	Married	4	1	Training	4
Female	White	>74	II	No	No	Yes	T3	N0	Insured	Married	10	1	Training	3
Male	White	>74	II	Local excision of tumor	No	No	T3	N0	Insured	Married	18	1	Training	3
Female	White	>74	II	No	No	Yes	T1	N0	Insured	Married	11	1	Training	1
Female	White	>74	III	No	No	No	T2	N0	Insured	Married	2	1	Training	2
Female	White	65-74	II	Local or pancreatectomy	No	No	T3	N1	Insured	Married	7	1	Training	4
Male	White	>74	IV	No	No	No	T3	N0	Insured	Married	4	1	Training	3
Female	White	65-74	II	Local or pancreatectomy	No	No	T3	N1	Other	Married	1	1	Training	4
Male	White	>74	II	No	No	No	T3	N0	Insured	Married	3	1	Training	3
Female	White	>74	III	No	No	No	T2	N0	Insured	Married	1	1	Training	2
Male	White	>74	II	Local or pancreatectomy	No	Yes	T3	N1	Insured	Married	18	1	Training	4
Male	White	65-74	I	Local excision of tumor	No	No	T1	N0	Insured	Married	41	1	Training	1
Male	White	>74	III	Local excision of tumor	No	No	T3	N0	Insured	Married	13	1	Training	3
Male	White	65-74	II	Local or pancreatectomy	No	No	T2	N0	Insured	Married	31	0	Training	2
Female	White	65-74	II	Local or pancreatectomy	No	Yes	T3	N1	Insured	Married	16	1	Training	4
Male	White	65-74	I	Local excision of tumor	No	No	T2	N0	Insured	Married	29	0	Training	2
Female	White	65-74	II	Local or pancreatectomy	No	Yes	T3	N0	Insured	Married	25	1	Training	3
Female	White	>74	III	Local excision of tumor	No	No	T3	N1	Insured	Married	6	1	Training	4
Female	White	>74	I	Local excision of tumor	No	No	T1	N0	Insured	Married	5	1	Training	1
Male	White	65-74	II	Total pancreatectomy	No	Yes	T3	N1	Insured	Married	43	1	Training	4
Male	White	65-74	III	Local or pancreatectomy	No	Yes	T3	N1	Insured	Married	16	1	Training	4
Male	White	65-74	III	Local or pancreatectomy	No	Yes	T1	N0	Insured	Married	21	1	Training	1
Female	White	>74	II	No	No	No	T1	N0	Insured	Married	6	1	Training	1
Female	White	65-74	II	Local or pancreatectomy	Yes	Yes	T3	N1	Other	Married	21	1	Training	4
Male	White	65-74	II	No	No	No	T3	N1	Other	Married	17	1	Training	4
Female	White	>74	II	Local or pancreatectomy	No	No	T3	N1	Insured	Other	38	0	Training	4
Female	White	>74	III	Total pancreatectomy	No	No	T2	N1	Insured	Other	5	1	Training	4
Male	White	>74	III	Total pancreatectomy	Yes	Yes	T3	N1	Insured	Married	82	0	Training	4
Female	White	>74	III	Local or pancreatectomy	No	No	T3	N1	Insured	Other	8	1	Training	4
Male	White	>74	III	Total pancreatectomy	No	Yes	T3	N1	Insured	Married	15	1	Training	4
Male	White	65-74	II	Local excision of tumor	No	No	T3	N1	Insured	Married	14	1	Training	4
Female	White	65-74	I	Local excision of tumor	No	No	T2	N0	Insured	Married	16	0	Training	2
Male	White	>74	II	Local excision of tumor	Yes	Yes	T3	N1	Insured	Other	20	1	Training	4
Female	White	65-74	II	Local excision of tumor	No	No	T1	N0	Insured	Other	14	1	Training	1
Female	White	>74	III	Total pancreatectomy	No	No	T3	N0	Insured	Married	1	1	Training	3
Female	White	65-74	II	Local excision of tumor	No	No	T3	N1	Insured	Other	31	0	Training	4
Male	White	>74	I	No	No	No	T2	N0	Insured	Married	15	1	Training	2
Female	White	>74	I	Local or pancreatectomy	No	No	T2	N0	Insured	Married	6	1	Training	2
Female	White	65-74	II	Local or pancreatectomy	Yes	Yes	T3	N1	Insured	Married	28	1	Training	4
Female	White	>74	I	No	No	No	T3	N0	Insured	Married	14	1	Training	3
Male	White	65-74	II	Local or pancreatectomy	Yes	Yes	T3	N0	Insured	Married	36	1	Training	3
Male	White	65-74	I	Local or pancreatectomy	No	No	T1	N1	Insured	Married	33	0	Training	4
Male	White	65-74	III	Local or pancreatectomy	Yes	Yes	T3	N1	Insured	Other	12	1	Training	4
Female	White	>74	I	Local excision of tumor	No	No	T1	N1	Insured	Married	29	0	Training	4
Female	White	65-74	III	Local or pancreatectomy	Yes	Yes	T3	N1	Insured	Married	10	1	Training	4
Male	Black	65-74	I	No	No	No	T3	N0	Insured	Married	42	0	Training	3
Male	White	65-74	I	Local excision of tumor	No	No	T1	N0	Insured	Married	39	0	Training	1
Female	White	65-74	I	Local excision of tumor	No	No	T2	N1	Insured	Married	16	0	Training	4
Female	White	>74	II	Local or pancreatectomy	No	No	T3	N0	Insured	Married	4	1	Training	3
Male	White	65-74	III	Local or pancreatectomy	No	Yes	T3	N1	Insured	Married	11	1	Training	4
Male	White	>74	II	Local excision of tumor	No	Yes	T3	N0	Insured	Married	25	1	Training	3
Male	White	>74	IV	Local or pancreatectomy	No	Yes	T3	N1	Insured	Married	13	0	Training	4
Male	White	>74	IV	Local or pancreatectomy	No	Yes	T3	N1	Insured	Married	13	0	Training	4
Male	White	65-74	III	Local or pancreatectomy	No	Yes	T3	N1	Insured	Married	11	1	Training	4
Female	White	65-74	III	Local excision of tumor	No	Yes	T2	N1	Other	Married	5	1	Training	4
Male	White	65-74	II	Total pancreatectomy	No	Yes	T3	N0	Insured	Married	21	0	Training	3
Male	White	>74	III	Local or pancreatectomy	No	Yes	T3	N1	Insured	Married	45	0	Training	4
Male	White	65-74	II	Total pancreatectomy	Yes	Yes	T3	N1	Insured	Married	9	1	Training	4
Male	White	65-74	II	Total pancreatectomy	No	Yes	T1	N0	Insured	Married	24	0	Training	1
Male	White	65-74	III	Local or pancreatectomy	Yes	Yes	T3	N1	Insured	Married	7	1	Training	4
Female	Other	>74	I	Local excision of tumor	Yes	Yes	T3	N1	Insured	Married	30	1	Training	4
Male	White	>74	II	No	No	Yes	T3	N0	Insured	Married	10	1	Training	3
Female	White	>74	III	Local excision of tumor	No	Yes	T3	N0	Insured	Married	11	1	Training	3
Male	White	65-74	II	Local or pancreatectomy	No	Yes	T3	N1	Insured	Married	13	1	Training	4
Male	Black	65-74	I	Local excision of tumor	No	No	T1	N0	Insured	Married	60	0	Training	1
Female	White	>74	I	Local or pancreatectomy	No	No	T2	N0	Insured	Married	81	1	Training	2
Male	White	65-74	III	Local excision of tumor	No	Yes	T1	N0	Insured	Married	19	1	Training	1
Female	White	>74	II	Total pancreatectomy	No	No	T3	N1	Insured	Married	21	1	Training	4
Female	White	>74	III	No	No	No	T2	N0	Insured	Married	3	1	Training	2
Female	White	65-74	I	Total pancreatectomy	No	Yes	T3	N1	Insured	Married	20	1	Training	4
Male	White	>74	I	Total pancreatectomy	No	No	T1	N0	Insured	Other	36	1	Training	1
Female	White	65-74	III	Local or pancreatectomy	Yes	No	T3	N1	Insured	Married	78	0	Training	4
Male	White	>74	II	Local or pancreatectomy	No	No	T3	N1	Insured	Married	12	1	Training	4
Female	White	>74	II	No	Yes	Yes	T3	N0	Insured	Married	2	1	Training	3
Female	White	>74	I	Local excision of tumor	No	No	T3	N1	Insured	Married	20	1	Training	4
Female	White	65-74	III	Total pancreatectomy	No	No	T3	N1	Insured	Married	12	1	Training	4
Male	White	>74	II	Local or pancreatectomy	Yes	Yes	T3	N1	Insured	Married	13	1	Training	4
Male	White	65-74	III	Extended pancreatoduodenectomy	No	No	T3	N1	Insured	Married	10	1	Training	4
Female	White	>74	III	No	No	No	T3	N1	Insured	Married	5	1	Training	4
Female	White	>74	III	Local excision of tumor	Yes	Yes	T3	N1	Insured	Married	49	1	Training	4
Female	White	>74	III	No	No	No	T3	N0	Insured	Married	1	1	Training	3
Female	White	65-74	III	Local or pancreatectomy	Yes	Yes	T3	N1	Insured	Married	18	1	Training	4
Male	White	>74	II	Local or pancreatectomy	No	Yes	T3	N1	Insured	Married	73	0	Training	4
Female	White	>74	II	Local excision of tumor	No	No	T3	N0	Other	Married	82	0	Training	3
Male	White	>74	II	Local excision of tumor	Yes	Yes	T3	N1	Insured	Married	36	1	Training	4
Female	White	>74	II	Extended pancreatoduodenectomy	No	No	T3	N1	Insured	Married	52	1	Training	4
Female	White	>74	III	Local or pancreatectomy	No	No	T3	N1	Insured	Married	4	1	Training	4
Female	White	65-74	II	Local or pancreatectomy	No	Yes	T3	N0	Insured	Married	28	1	Training	3
Female	White	65-74	II	Local or pancreatectomy	Yes	Yes	T3	N1	Insured	Married	57	1	Training	4
Male	White	>74	II	Local excision of tumor	No	No	T1	N0	Insured	Married	68	1	Training	1
Male	Other	65-74	III	Total pancreatectomy	No	No	T3	N0	Insured	Married	4	1	Training	3
Male	White	>74	II	No	No	No	T3	N0	Insured	Married	4	1	Training	3
Male	White	65-74	II	Local or pancreatectomy	No	Yes	T3	N1	Insured	Married	20	1	Training	4
Female	White	>74	II	Local or pancreatectomy	No	No	T3	N1	Insured	Married	6	1	Training	4
Male	White	65-74	II	Local or pancreatectomy	No	Yes	T3	N0	Insured	Married	41	1	Training	3
Female	White	>74	II	Local or pancreatectomy	No	Yes	T1	N1	Insured	Married	59	1	Training	4
Male	White	>74	III	Local excision of tumor	No	No	T3	N1	Insured	Married	2	1	Training	4
Male	White	>74	I	Local or pancreatectomy	No	No	T3	N1	Insured	Married	16	1	Training	4
Female	White	>74	II	Local or pancreatectomy	No	Yes	T3	N1	Insured	Other	18	1	Training	4
Female	White	65-74	III	Local or pancreatectomy	No	Yes	T3	N1	Insured	Married	32	1	Training	4
Female	White	>74	II	Local excision of tumor	No	Yes	T3	N1	Insured	Married	15	1	Training	4
Male	White	65-74	III	Local or pancreatectomy	No	Yes	T3	N1	Insured	Married	76	0	Training	4
Female	Other	>74	III	Local or pancreatectomy	No	Yes	T3	N1	Other	Married	16	1	Training	4
Male	White	65-74	III	Local or pancreatectomy	No	No	T3	N1	Insured	Married	1	1	Training	4
Female	White	>74	III	Local or pancreatectomy	No	No	T3	N1	Other	Other	10	1	Training	4
Male	White	65-74	II	Local or pancreatectomy	No	Yes	T3	N1	Insured	Other	10	1	Training	4
Female	White	>74	III	Local or pancreatectomy	No	No	T3	N1	Insured	Married	7	1	Training	4
Female	White	65-74	III	Total pancreatectomy	No	Yes	T2	N0	Insured	Married	18	1	Training	2
Female	White	>74	III	Local or pancreatectomy	No	Yes	T3	N1	Insured	Married	11	1	Training	4
Male	White	>74	II	No	No	Yes	T2	N1	Insured	Married	7	1	Training	4
Male	Other	>74	II	No	Yes	No	T3	N0	Insured	Married	1	1	Training	3
Female	White	>74	III	Local or pancreatectomy	No	No	T3	N1	Insured	Married	20	1	Training	4
Male	White	65-74	III	Local or pancreatectomy	No	No	T3	N1	Insured	Married	14	1	Training	4
Male	White	>74	II	Local excision of tumor	No	Yes	T2	N0	Insured	Married	25	1	Training	2
Female	White	>74	II	No	Yes	Yes	T2	N0	Insured	Married	12	1	Training	2
Male	Black	65-74	II	Local or pancreatectomy	No	No	T3	N0	Insured	Married	5	1	Training	3
Male	White	65-74	III	Local excision of tumor	No	No	T3	N0	Insured	Married	69	0	Training	3
Female	White	>74	II	No	No	No	T1	N0	Insured	Married	44	0	Training	1
Male	White	65-74	II	Local or pancreatectomy	Yes	Yes	T3	N0	Insured	Married	72	0	Training	3
Male	White	65-74	I	No	No	Yes	T3	N1	Insured	Married	13	1	Training	4
Male	White	65-74	III	Local excision of tumor	No	Yes	T2	N1	Insured	Married	14	1	Training	4
Female	White	65-74	III	Total pancreatectomy	Yes	Yes	T3	N1	Insured	Married	32	0	Training	4
Female	White	>74	II	No	No	Yes	T3	N1	Insured	Married	10	1	Training	4
Female	White	>74	II	Local or pancreatectomy	No	Yes	T3	N0	Insured	Married	61	1	Training	3
Male	White	65-74	III	Local excision of tumor	Yes	Yes	T3	N1	Insured	Married	71	0	Training	4
Female	White	65-74	II	Local or pancreatectomy	Yes	Yes	T3	N1	Insured	Married	12	1	Training	4
Female	White	65-74	I	No	No	No	T3	N0	Insured	Married	65	0	Training	3
Male	White	65-74	I	No	No	No	T1	N0	Other	Other	70	0	Training	1
Female	Black	65-74	II	Local or pancreatectomy	No	Yes	T3	N1	Insured	Other	26	1	Training	4
Male	White	>74	I	Local or pancreatectomy	No	Yes	T2	N0	Insured	Other	49	0	Training	2
Male	White	>74	III	Local or pancreatectomy	Yes	Yes	T3	N0	Insured	Married	39	1	Training	3
Male	White	>74	II	Extended pancreatoduodenectomy	No	No	T3	N0	Insured	Married	11	1	Training	3
Male	White	65-74	III	Local or pancreatectomy	Yes	No	T3	N1	Insured	Married	29	0	Training	4
Male	White	65-74	II	Local or pancreatectomy	Yes	Yes	T3	N0	Insured	Married	27	1	Training	3
Female	White	>74	III	Local excision of tumor	No	Yes	T3	N1	Insured	Married	65	0	Training	4
Female	White	65-74	III	Local or pancreatectomy	Yes	Yes	T3	N1	Insured	Married	52	0	Training	4
Female	White	65-74	II	No	No	No	T2	N0	Insured	Married	1	1	Training	2
Female	White	>74	II	No	No	No	T3	N0	Other	Other	3	1	Training	3
Female	White	65-74	II	Local excision of tumor	No	No	T3	N1	Insured	Married	39	0	Training	4
Male	White	65-74	III	Local or pancreatectomy	No	No	T3	N1	Insured	Married	17	0	Training	4
Male	White	>74	III	Local or pancreatectomy	No	Yes	T3	N1	Insured	Married	11	1	Training	4
Male	White	65-74	III	No	No	Yes	T3	N0	Insured	Married	8	1	Training	3
Male	White	>74	I	Local excision of tumor	No	No	T3	N1	Insured	Married	16	1	Training	4
Male	White	>74	II	Local excision of tumor	No	No	T3	N0	Insured	Married	66	0	Training	3
Female	White	65-74	III	Local or pancreatectomy	No	Yes	T3	N1	Insured	Married	12	1	Training	4
Male	Black	65-74	I	No	No	No	T3	N0	Other	Other	56	0	Training	3
Male	White	>74	II	Local excision of tumor	Yes	Yes	T3	N0	Insured	Married	12	1	Training	3
Female	White	>74	II	Local or pancreatectomy	No	No	T3	N0	Insured	Married	38	1	Training	3
Male	White	65-74	III	Local or pancreatectomy	No	Yes	T3	N0	Insured	Married	13	1	Training	3
Female	White	>74	I	Local or pancreatectomy	No	Yes	T2	N1	Insured	Married	29	1	Training	4
Female	White	65-74	III	Local or pancreatectomy	No	Yes	T3	N1	Insured	Married	17	1	Training	4
Female	White	>74	I	No	No	No	T1	N0	Insured	Married	40	1	Training	1
Male	White	65-74	II	Local or pancreatectomy	No	Yes	T3	N1	Insured	Married	10	1	Training	4
Female	White	>74	II	No	No	Yes	T3	N0	Insured	Married	4	1	Training	3
Male	White	>74	III	Extended pancreatoduodenectomy	No	Yes	T2	N1	Insured	Married	32	1	Training	4
Male	White	65-74	II	Local or pancreatectomy	Yes	Yes	T3	N1	Insured	Married	69	0	Training	4
Male	White	>74	I	Extended pancreatoduodenectomy	No	Yes	T3	N0	Insured	Married	5	1	Training	3
Male	White	65-74	III	Local excision of tumor	No	No	T3	N0	Insured	Married	61	0	Training	3
Male	White	65-74	I	Local excision of tumor	No	No	T3	N0	Insured	Married	64	0	Training	3
Female	White	65-74	II	Local excision of tumor	No	No	T3	N1	Insured	Married	20	1	Training	4
Male	White	65-74	I	Local or pancreatectomy	Yes	Yes	T3	N1	Other	Other	24	1	Training	4
Female	White	>74	III	Local or pancreatectomy	No	No	T3	N1	Insured	Married	31	1	Training	4
Female	White	65-74	II	Local or pancreatectomy	Yes	Yes	T3	N1	Insured	Married	25	1	Training	4
Male	White	65-74	III	Local excision of tumor	No	No	T3	N1	Insured	Married	13	1	Training	4
Male	White	65-74	IV	Local or pancreatectomy	No	Yes	T3	N1	Insured	Married	18	1	Training	4
Male	White	>74	I	No	No	No	T3	N0	Insured	Married	6	1	Training	3
Female	White	>74	II	Local excision of tumor	No	No	T3	N1	Insured	Married	11	1	Training	4
Male	White	65-74	III	Extended pancreatoduodenectomy	No	No	T3	N1	Insured	Married	19	1	Training	4
Male	White	>74	II	Extended pancreatoduodenectomy	No	Yes	T3	N1	Insured	Married	26	1	Training	4
Female	White	65-74	III	Local or pancreatectomy	No	Yes	T3	N1	Insured	Married	6	1	Training	4
Female	White	>74	III	Local excision of tumor	Yes	Yes	T3	N1	Insured	Married	20	1	Training	4
Female	White	65-74	III	Local excision of tumor	Yes	Yes	T3	N1	Other	Married	13	1	Training	4
Female	White	>74	III	Local or pancreatectomy	No	No	T3	N1	Insured	Married	19	1	Training	4
Female	White	>74	III	No	No	Yes	T3	N0	Insured	Married	7	1	Training	3
Male	White	65-74	II	Local or pancreatectomy	No	No	T3	N1	Insured	Married	4	1	Training	4
Female	White	>74	I	No	No	Yes	T2	N1	Insured	Married	6	1	Training	4
Female	White	65-74	II	Local excision of tumor	No	No	T3	N0	Other	Married	6	1	Training	3
Female	White	65-74	II	Local or pancreatectomy	No	No	T2	N1	Insured	Married	57	0	Training	4
Male	White	>74	II	Extended pancreatoduodenectomy	No	Yes	T3	N1	Insured	Married	22	1	Training	4
Male	White	>74	II	Local excision of tumor	No	Yes	T3	N0	Insured	Other	23	1	Training	3
Male	White	65-74	III	Local or pancreatectomy	No	Yes	T3	N1	Insured	Other	53	0	Training	4
Male	White	65-74	II	Extended pancreatoduodenectomy	No	Yes	T3	N1	Insured	Married	13	1	Training	4
Female	White	65-74	II	Local or pancreatectomy	No	Yes	T3	N1	Insured	Married	13	1	Training	4
Female	White	65-74	III	Local or pancreatectomy	No	Yes	T3	N0	Insured	Married	55	0	Training	3
Male	White	>74	III	Local or pancreatectomy	Yes	Yes	T3	N1	Insured	Married	24	1	Training	4
Male	White	65-74	II	Local or pancreatectomy	No	No	T3	N1	Insured	Married	14	1	Training	4
Female	White	65-74	III	Local or pancreatectomy	Yes	Yes	T3	N1	Insured	Married	47	1	Training	4
Male	White	>74	III	Local excision of tumor	No	Yes	T3	N0	Insured	Married	55	0	Training	3
Male	White	65-74	III	Local or pancreatectomy	No	No	T3	N1	Insured	Married	32	1	Training	4
Male	White	>74	I	Local excision of tumor	No	No	T1	N0	Insured	Married	49	0	Training	1
Male	White	65-74	II	Local excision of tumor	Yes	Yes	T3	N1	Other	Married	35	1	Training	4
Male	White	>74	II	Local excision of tumor	No	No	T2	N0	Insured	Married	62	0	Training	2
Male	White	65-74	II	Local or pancreatectomy	Yes	Yes	T3	N1	Insured	Married	52	0	Training	4
Female	White	65-74	II	Local or pancreatectomy	No	No	T3	N1	Insured	Married	45	1	Training	4
Female	White	>74	III	No	No	No	T2	N0	Insured	Married	1	1	Training	2
Female	White	>74	I	Local excision of tumor	No	No	T1	N0	Insured	Married	34	0	Training	1
Male	White	65-74	III	Total pancreatectomy	No	No	T3	N1	Other	Married	58	0	Training	4
Female	White	>74	III	Local or pancreatectomy	No	No	T3	N0	Insured	Married	5	1	Training	3
Female	Black	>74	I	Local excision of tumor	No	No	T3	N0	Insured	Married	49	0	Training	3
Female	Other	>74	III	Local excision of tumor	No	No	T3	N1	Insured	Married	5	1	Training	4
Female	White	>74	III	Local or pancreatectomy	No	No	T3	N1	Insured	Married	27	0	Training	4
Male	White	65-74	II	Local or pancreatectomy	No	Yes	T3	N1	Insured	Married	54	0	Training	4
Female	White	65-74	II	Local or pancreatectomy	Yes	Yes	T3	N1	Insured	Married	25	1	Training	4
Female	White	65-74	III	Local or pancreatectomy	No	No	T3	N1	Insured	Married	12	1	Training	4
Male	White	65-74	II	Total pancreatectomy	No	Yes	T3	N1	Insured	Married	35	1	Training	4
Male	White	65-74	III	Local or pancreatectomy	No	No	T3	N1	Insured	Married	2	1	Training	4
Male	White	65-74	II	Local or pancreatectomy	No	Yes	T3	N1	Insured	Married	24	0	Training	4
Male	White	65-74	I	Local excision of tumor	No	No	T1	N1	Insured	Married	39	0	Training	4
Female	White	65-74	I	Local excision of tumor	No	No	T1	N0	Insured	Married	50	0	Training	1
Male	White	65-74	II	Local or pancreatectomy	No	Yes	T3	N1	Insured	Married	45	1	Training	4
Female	White	>74	I	No	No	No	T2	N0	Insured	Married	11	1	Training	2
Male	White	>74	II	No	No	No	T2	N1	Insured	Married	2	1	Training	4
Female	White	65-74	III	Local or pancreatectomy	No	No	T3	N0	Insured	Other	2	1	Training	3
Male	White	65-74	III	No	No	Yes	T3	N1	Other	Married	3	1	Training	4
Female	White	65-74	III	Local excision of tumor	No	Yes	T3	N1	Insured	Married	24	1	Training	4
Male	White	65-74	I	Local excision of tumor	No	No	T1	N0	Insured	Married	43	0	Training	1
Female	White	65-74	I	Local excision of tumor	No	Yes	T3	N1	Insured	Married	30	1	Training	4
Female	White	65-74	III	Local or pancreatectomy	No	No	T3	N1	Insured	Married	7	1	Training	4
Male	White	>74	I	No	No	Yes	T3	N0	Insured	Married	10	1	Training	3
Male	White	>74	III	Local or pancreatectomy	No	Yes	T3	N1	Other	Married	5	1	Training	4
Female	White	>74	II	Local or pancreatectomy	Yes	Yes	T3	N1	Insured	Other	13	0	Training	4
Male	White	65-74	III	Local or pancreatectomy	Yes	Yes	T3	N1	Insured	Married	27	1	Training	4
Male	White	65-74	III	Local or pancreatectomy	Yes	Yes	T3	N1	Other	Married	14	1	Training	4
Female	White	65-74	III	Total pancreatectomy	No	Yes	T3	N1	Insured	Married	38	1	Training	4
Female	White	>74	III	No	No	No	T3	N0	Insured	Married	7	1	Training	3
Female	White	65-74	II	Local excision of tumor	No	No	T1	N0	Insured	Married	42	0	Training	1
Female	White	65-74	I	Local excision of tumor	No	No	T1	N0	Insured	Married	38	0	Training	1
Male	White	65-74	II	No	Yes	Yes	T3	N1	Insured	Married	16	1	Training	4
Male	White	>74	I	No	No	No	T2	N0	Other	Married	1	1	Training	2
Male	White	65-74	III	Local excision of tumor	No	Yes	T3	N1	Insured	Married	35	1	Training	4
Male	White	>74	II	Local excision of tumor	No	Yes	T3	N1	Insured	Married	17	1	Training	4
Male	White	>74	III	No	No	Yes	T2	N0	Insured	Married	20	1	Training	2
Female	White	>74	III	Local or pancreatectomy	No	No	T2	N0	Insured	Married	40	0	Training	2
Female	Black	65-74	II	Local or pancreatectomy	No	No	T3	N1	Insured	Other	15	1	Training	4
Male	White	65-74	IV	Local or pancreatectomy	No	Yes	T2	N0	Insured	Married	38	0	Training	2
Female	White	>74	II	Extended pancreatoduodenectomy	No	Yes	T3	N1	Insured	Married	41	0	Training	4
Female	White	65-74	III	Local or pancreatectomy	No	Yes	T3	N1	Insured	Married	39	0	Training	4
Male	White	>74	II	Local or pancreatectomy	No	No	T1	N0	Insured	Married	38	1	Training	1
Male	White	65-74	III	Local or pancreatectomy	Yes	Yes	T3	N1	Insured	Married	41	0	Training	4
Female	White	65-74	III	No	No	Yes	T3	N1	Insured	Married	4	1	Training	4
Female	White	65-74	III	Local or pancreatectomy	Yes	Yes	T3	N1	Insured	Married	36	0	Training	4
Female	White	>74	II	No	Yes	Yes	T2	N0	Insured	Married	14	1	Training	2
Female	White	65-74	II	Local excision of tumor	No	No	T2	N0	Insured	Married	41	0	Training	2
Male	White	65-74	I	Local or pancreatectomy	No	No	T2	N0	Other	Married	43	0	Training	2
Male	White	65-74	I	Local excision of tumor	No	No	T3	N1	Insured	Married	42	0	Training	4
Male	White	65-74	II	Local excision of tumor	Yes	Yes	T3	N1	Insured	Married	43	0	Training	4
Male	White	65-74	I	Local or pancreatectomy	No	No	T1	N0	Insured	Other	42	0	Training	1
Female	White	>74	III	Local or pancreatectomy	No	Yes	T3	N1	Insured	Married	24	1	Training	4
Female	White	>74	I	Local excision of tumor	No	No	T1	N0	Insured	Married	36	0	Training	1
Female	Black	>74	III	No	No	No	T2	N0	Insured	Other	1	1	Training	2
Male	White	>74	II	No	No	Yes	T3	N1	Insured	Married	2	1	Training	4
Male	Black	65-74	III	Local or pancreatectomy	No	Yes	T3	N1	Insured	Married	13	1	Training	4
Female	White	65-74	II	Local or pancreatectomy	No	Yes	T1	N0	Insured	Other	24	1	Training	1
Female	White	65-74	I	Local excision of tumor	No	No	T2	N0	Insured	Married	40	0	Training	2
Male	White	65-74	II	Local or pancreatectomy	No	Yes	T3	N1	Insured	Married	34	0	Training	4
Male	White	65-74	II	Extended pancreatoduodenectomy	Yes	Yes	T3	N1	Insured	Married	12	1	Training	4
Male	White	65-74	III	Extended pancreatoduodenectomy	Yes	Yes	T3	N1	Insured	Married	28	0	Training	4
Male	White	65-74	I	No	No	No	T1	N0	Insured	Married	9	1	Training	1
Female	White	>74	III	Local or pancreatectomy	Yes	Yes	T3	N1	Insured	Married	34	0	Training	4
Male	White	65-74	III	Local or pancreatectomy	No	No	T3	N1	Insured	Married	16	1	Training	4
Female	White	65-74	I	Local excision of tumor	No	No	T2	N0	Insured	Married	59	0	Training	2
Female	White	>74	III	No	No	No	T2	N0	Insured	Married	2	1	Training	2
Female	White	>74	I	Local excision of tumor	No	No	T2	N1	Insured	Married	31	0	Training	4
Female	White	65-74	II	Total pancreatectomy	No	Yes	T2	N0	Insured	Married	23	1	Training	2
Female	White	>74	II	Local or pancreatectomy	No	Yes	T3	N1	Insured	Married	19	1	Training	4
Female	White	>74	I	Local or pancreatectomy	No	Yes	T3	N1	Other	Married	26	0	Training	4
Female	White	65-74	III	No	Yes	Yes	T3	N1	Other	Other	20	1	Training	4
Male	White	>74	II	Local or pancreatectomy	No	Yes	T3	N1	Insured	Married	9	1	Training	4
Female	White	>74	I	Local or pancreatectomy	Yes	Yes	T3	N1	Insured	Married	33	1	Training	4
Male	Black	65-74	II	Local excision of tumor	No	Yes	T3	N1	Other	Other	24	1	Training	4
Female	White	>74	II	Local excision of tumor	No	Yes	T2	N0	Other	Married	8	1	Training	2
Male	White	>74	I	No	No	No	T2	N0	Insured	Married	27	0	Training	2
Male	White	>74	III	Local or pancreatectomy	No	No	T3	N1	Insured	Married	3	1	Training	4
Female	White	65-74	I	Local excision of tumor	No	No	T2	N1	Other	Married	24	0	Training	4
Female	White	65-74	II	No	No	Yes	T3	N0	Insured	Married	26	0	Training	3
Female	White	65-74	III	Local excision of tumor	No	No	T3	N1	Other	Other	5	1	Training	4
Female	White	>74	III	Local or pancreatectomy	No	Yes	T3	N1	Insured	Married	24	0	Training	4
Male	White	65-74	II	Local or pancreatectomy	No	Yes	T3	N0	Insured	Married	16	1	Training	3
Male	White	>74	IV	No	No	No	T3	N0	Insured	Married	2	1	Training	3
Male	White	65-74	III	Local or pancreatectomy	No	Yes	T3	N1	Insured	Married	23	1	Training	4
Male	White	65-74	II	Local or pancreatectomy	No	Yes	T3	N1	Insured	Other	24	0	Training	4
Male	White	65-74	I	Local excision of tumor	No	No	T1	N0	Insured	Married	29	0	Training	1
Male	White	65-74	II	Local excision of tumor	No	Yes	T3	N1	Insured	Married	27	0	Training	4
Female	White	65-74	III	Local excision of tumor	No	Yes	T3	N1	Insured	Married	7	1	Training	4
Male	White	>74	III	Extended pancreatoduodenectomy	No	No	T3	N1	Insured	Married	7	1	Training	4
Male	White	>74	III	Local or pancreatectomy	No	Yes	T3	N1	Insured	Married	28	0	Training	4
Female	White	65-74	II	Local or pancreatectomy	No	Yes	T3	N0	Insured	Married	23	1	Training	3
Male	Other	>74	II	No	No	Yes	T3	N1	Insured	Married	9	1	Training	4
Male	Other	65-74	III	Local or pancreatectomy	No	Yes	T1	N0	Insured	Married	24	0	Training	1
Male	White	>74	III	Extended pancreatoduodenectomy	No	Yes	T3	N0	Insured	Married	29	0	Training	3
Female	Black	65-74	III	Local or pancreatectomy	No	Yes	T3	N1	Other	Married	17	0	Training	4
Female	White	65-74	II	Local excision of tumor	No	Yes	T3	N0	Insured	Married	13	1	Training	3
Male	White	65-74	I	No	Yes	Yes	T3	N1	Insured	Married	24	1	Training	4
Male	White	65-74	III	Local or pancreatectomy	Yes	Yes	T3	N1	Insured	Married	8	1	Training	4
Female	White	>74	III	Total pancreatectomy	No	Yes	T3	N0	Insured	Married	35	0	Training	3
Male	White	65-74	III	Local or pancreatectomy	No	Yes	T3	N1	Insured	Married	10	1	Training	4
Male	White	65-74	I	No	No	No	T1	N0	Insured	Married	38	0	Training	1
Female	White	65-74	III	Extended pancreatoduodenectomy	No	Yes	T3	N1	Insured	Married	19	1	Training	4
Male	White	>74	II	Local or pancreatectomy	No	Yes	T3	N1	Insured	Married	13	1	Training	4
Male	White	>74	III	No	No	No	T3	N0	Insured	Married	3	1	Training	3
Male	White	65-74	II	Local or pancreatectomy	Yes	Yes	T3	N1	Insured	Married	19	0	Training	4
Male	White	>74	II	Total pancreatectomy	No	No	T3	N0	Insured	Married	15	1	Training	3
Male	White	65-74	I	Extended pancreatoduodenectomy	Yes	Yes	T3	N1	Insured	Married	13	0	Training	4
Male	White	65-74	II	Total pancreatectomy	No	Yes	T2	N0	Insured	Married	19	0	Training	2
Male	White	65-74	IV	Local or pancreatectomy	No	Yes	T3	N0	Insured	Married	15	1	Training	3
Male	White	65-74	III	Local or pancreatectomy	No	Yes	T3	N1	Insured	Married	20	0	Training	4
Female	White	65-74	II	Total pancreatectomy	No	Yes	T3	N1	Insured	Married	20	0	Training	4
Female	Black	>74	I	Local excision of tumor	No	No	T2	N0	Insured	Married	19	0	Training	2
Female	Black	65-74	III	Local excision of tumor	No	Yes	T1	N0	Insured	Other	16	0	Training	1
Male	White	65-74	III	Local or pancreatectomy	Yes	Yes	T3	N1	Insured	Other	20	0	Training	4
Female	White	65-74	II	Local or pancreatectomy	No	Yes	T3	N1	Insured	Married	13	0	Training	4
Male	White	>74	II	Local excision of tumor	No	Yes	T2	N1	Insured	Married	20	0	Training	4
Male	White	65-74	III	Local or pancreatectomy	No	Yes	T3	N1	Insured	Married	13	0	Training	4
Female	White	>74	II	Total pancreatectomy	Yes	Yes	T3	N1	Insured	Married	22	0	Training	4
Female	White	>74	II	Local or pancreatectomy	Yes	Yes	T3	N0	Insured	Married	18	1	Training	3
Male	Black	65-74	II	Local or pancreatectomy	No	Yes	T3	N0	Insured	Other	16	0	Training	3
Female	White	65-74	I	Local excision of tumor	No	No	T1	N0	Insured	Married	19	0	Training	1
Female	White	>74	III	Total pancreatectomy	No	No	T3	N1	Insured	Married	15	1	Training	4
Male	White	>74	I	No	No	Yes	T3	N0	Insured	Married	16	0	Training	3
Female	White	65-74	II	No	No	Yes	T3	N0	Insured	Married	17	0	Training	3
Male	White	>74	I	No	No	No	T2	N0	Insured	Married	15	0	Training	2
Male	White	>74	I	Local excision of tumor	No	Yes	T3	N0	Insured	Married	13	0	Training	3
Female	White	65-74	III	Local or pancreatectomy	No	Yes	T3	N1	Insured	Married	15	0	Training	4
Female	White	65-74	I	Local excision of tumor	No	Yes	T1	N0	Insured	Married	17	0	Training	1
Male	White	65-74	III	Local or pancreatectomy	No	Yes	T3	N0	Insured	Married	10	1	Training	3
Male	White	65-74	II	No	Yes	Yes	T3	N0	Insured	Married	9	1	Training	3
Female	White	65-74	II	Local excision of tumor	No	Yes	T3	N0	Insured	Married	14	0	Training	3
Male	White	65-74	I	Local excision of tumor	No	No	T3	N0	Other	Married	12	1	Training	3
Male	White	>74	I	Local excision of tumor	No	No	T2	N0	Insured	Married	14	0	Training	2
Male	White	65-74	II	No	No	Yes	T3	N0	Insured	Married	20	0	Training	3
Male	White	>74	II	Local or pancreatectomy	No	Yes	T3	N1	Insured	Married	20	0	Training	4
Female	White	65-74	III	Extended pancreatoduodenectomy	No	Yes	T3	N1	Insured	Married	23	0	Training	4
Female	White	65-74	II	Local or pancreatectomy	No	Yes	T3	N1	Other	Married	14	0	Training	4
Male	White	65-74	III	Local excision of tumor	No	Yes	T3	N0	Insured	Married	16	0	Training	3
Female	White	>74	II	Extended pancreatoduodenectomy	No	No	T2	N1	Insured	Married	18	0	Training	4
Female	White	65-74	II	Extended pancreatoduodenectomy	No	Yes	T3	N0	Insured	Married	13	0	Training	3
Female	White	65-74	III	Local or pancreatectomy	No	Yes	T3	N1	Insured	Married	12	0	Training	4
Male	White	65-74	II	Local or pancreatectomy	No	Yes	T3	N1	Insured	Married	20	0	Training	4
Male	White	65-74	III	Local or pancreatectomy	No	Yes	T3	N1	Insured	Married	17	0	Training	4
Male	White	65-74	I	Local or pancreatectomy	No	Yes	T1	N1	Insured	Married	17	0	Training	4
Female	White	>74	III	Extended pancreatoduodenectomy	No	Yes	T3	N1	Insured	Married	12	0	Training	4
Male	White	65-74	III	Local or pancreatectomy	No	Yes	T1	N0	Insured	Married	20	0	Training	1
Male	White	65-74	II	Local or pancreatectomy	No	Yes	T3	N1	Insured	Married	15	0	Training	4
Female	White	>74	III	No	No	No	T2	N0	Insured	Married	2	1	Training	2
Female	White	65-74	III	Local or pancreatectomy	No	Yes	T3	N1	Insured	Other	19	0	Training	4
Female	White	>74	II	Extended pancreatoduodenectomy	No	Yes	T3	N1	Other	Married	12	1	Training	4
Male	White	65-74	III	No	No	Yes	T2	N0	Insured	Married	21	0	Training	2
Female	White	>74	II	Local or pancreatectomy	No	Yes	T3	N0	Insured	Married	12	0	Training	3
Male	White	65-74	II	Local or pancreatectomy	Yes	Yes	T3	N1	Insured	Married	23	0	Training	4
Female	White	65-74	II	Local or pancreatectomy	No	No	T3	N1	Other	Married	6	1	Training	4
Female	White	65-74	III	Local or pancreatectomy	No	Yes	T3	N0	Insured	Married	18	0	Training	3
Female	White	65-74	II	Local or pancreatectomy	Yes	Yes	T2	N1	Insured	Married	12	0	Training	4
Male	White	>74	II	Total pancreatectomy	No	Yes	T3	N1	Insured	Married	11	1	Training	4
Male	White	>74	I	Local excision of tumor	No	No	T1	N0	Insured	Married	16	0	Training	1
Female	White	65-74	II	Local or pancreatectomy	No	No	T3	N0	Insured	Married	2	1	Training	3
Male	White	>74	II	Local or pancreatectomy	No	Yes	T3	N1	Insured	Married	12	1	Training	4
Female	White	>74	II	Total pancreatectomy	No	Yes	T3	N0	Insured	Married	55	1	Training	3
Female	White	>74	III	Local or pancreatectomy	No	Yes	T3	N1	Insured	Married	13	1	Training	4
Female	White	65-74	III	Local or pancreatectomy	Yes	Yes	T3	N1	Insured	Married	7	1	Training	4
Female	White	>74	II	No	No	Yes	T3	N1	Insured	Married	12	1	Training	4
Male	White	>74	III	No	Yes	Yes	T3	N0	Other	Married	3	1	Training	3
Male	White	>74	II	Local excision of tumor	Yes	Yes	T3	N1	Insured	Married	55	0	Training	4
Female	White	>74	II	No	No	Yes	T3	N0	Other	Married	2	1	Training	3
Female	White	65-74	II	Local excision of tumor	No	No	T1	N0	Insured	Married	19	1	Training	1
Female	White	>74	I	No	No	Yes	T3	N1	Insured	Married	3	1	Training	4
Female	White	65-74	II	Total pancreatectomy	No	Yes	T3	N1	Insured	Married	13	1	Training	4
Male	White	65-74	II	Local excision of tumor	No	No	T2	N0	Insured	Married	30	0	Training	2
Male	White	>74	II	No	No	No	T3	N1	Insured	Married	2	1	Training	4
Female	White	>74	IV	Local or pancreatectomy	No	No	T3	N1	Insured	Married	9	1	Training	4
Female	White	>74	II	No	No	No	T2	N0	Insured	Married	67	0	Training	2
Female	White	>74	II	Total pancreatectomy	No	No	T3	N1	Insured	Married	11	1	Training	4
Female	White	>74	II	Total pancreatectomy	No	Yes	T3	N1	Insured	Married	4	1	Training	4
Male	White	65-74	I	Local or pancreatectomy	No	Yes	T2	N0	Insured	Married	18	0	Training	2
Female	White	>74	III	No	Yes	Yes	T2	N0	Insured	Married	8	1	Training	2
Male	White	>74	II	No	Yes	Yes	T3	N0	Insured	Married	3	1	Training	3
Male	Black	>74	II	Local or pancreatectomy	No	No	T3	N1	Insured	Married	1	1	Training	4
Female	White	>74	III	No	Yes	Yes	T3	N0	Insured	Married	16	1	Training	3
Female	White	>74	II	Local excision of tumor	Yes	Yes	T3	N1	Insured	Married	30	1	Training	4
Male	White	>74	II	Total pancreatectomy	No	No	T1	N0	Insured	Married	13	0	Training	1
Male	Black	>74	II	No	Yes	Yes	T2	N0	Insured	Married	31	1	Training	2
Male	Black	>74	I	No	No	Yes	T2	N1	Insured	Married	4	1	Training	4
Female	Black	>74	II	Local or pancreatectomy	No	Yes	T3	N1	Insured	Married	36	0	Training	4
Male	Black	>74	II	Local or pancreatectomy	Yes	Yes	T3	N1	Insured	Married	8	1	Training	4
Female	White	>74	III	Local excision of tumor	Yes	Yes	T3	N1	Insured	Married	9	1	Training	4
Female	White	65-74	III	No	Yes	No	T2	N0	Insured	Married	7	1	Training	2
Male	White	>74	I	Total pancreatectomy	No	No	T3	N0	Insured	Married	16	1	Training	3
Male	White	>74	I	Local or pancreatectomy	No	No	T3	N0	Insured	Married	1	1	Training	3
Male	White	>74	I	Local or pancreatectomy	No	No	T1	N0	Insured	Married	1	1	Training	1
Female	White	>74	III	No	No	Yes	T2	N1	Insured	Married	7	1	Training	4
Female	White	65-74	II	Local or pancreatectomy	No	Yes	T3	N0	Insured	Married	26	0	Training	3
Male	Black	>74	II	Local or pancreatectomy	Yes	Yes	T3	N0	Insured	Married	14	1	Training	3
Female	White	>74	II	Local excision of tumor	No	Yes	T3	N1	Insured	Married	7	1	Training	4
Male	White	>74	II	Local or pancreatectomy	No	Yes	T3	N0	Insured	Married	10	1	Training	3
Male	White	65-74	I	Local excision of tumor	Yes	Yes	T2	N0	Insured	Married	26	1	Training	2
Male	White	>74	III	Total pancreatectomy	No	Yes	T3	N1	Insured	Married	15	1	Training	4
Female	White	65-74	II	Local or pancreatectomy	No	Yes	T3	N1	Insured	Other	44	0	Training	4
Female	Black	65-74	III	Local excision of tumor	No	No	T2	N1	Insured	Married	8	1	Training	4
Male	Black	>74	II	No	Yes	Yes	T3	N0	Insured	Married	11	1	Training	3
Female	White	65-74	I	Total pancreatectomy	Yes	Yes	T3	N1	Insured	Married	28	1	Training	4
Female	White	65-74	III	Local or pancreatectomy	Yes	Yes	T3	N1	Insured	Married	8	1	Training	4
Female	White	65-74	II	No	Yes	Yes	T3	N1	Insured	Married	6	1	Training	4
Male	White	65-74	II	Local or pancreatectomy	No	Yes	T3	N1	Insured	Other	10	1	Training	4
Female	White	65-74	III	Local or pancreatectomy	Yes	Yes	T1	N0	Insured	Married	10	1	Training	1
Female	White	>74	II	Local or pancreatectomy	Yes	Yes	T3	N0	Insured	Married	51	1	Training	3
Male	White	>74	III	No	No	Yes	T2	N0	Insured	Married	3	1	Training	2
Female	White	>74	III	Extended pancreatoduodenectomy	No	Yes	T3	N1	Insured	Married	21	1	Training	4
Male	White	>74	II	Local or pancreatectomy	No	No	T1	N0	Insured	Married	43	0	Training	1
Male	White	65-74	II	Total pancreatectomy	No	No	T3	N1	Insured	Married	20	1	Training	4
Female	White	65-74	II	No	No	Yes	T1	N0	Insured	Married	10	1	Training	1
Male	White	>74	II	Local or pancreatectomy	No	No	T3	N1	Insured	Married	9	1	Training	4
Female	Other	>74	II	Local or pancreatectomy	No	No	T3	N1	Insured	Married	16	0	Training	4
Male	White	>74	III	Local or pancreatectomy	No	No	T3	N0	Insured	Married	12	1	Training	3
Male	White	65-74	II	Local or pancreatectomy	No	Yes	T1	N1	Insured	Married	40	0	Training	4
Male	White	65-74	IV	Local or pancreatectomy	Yes	Yes	T3	N1	Insured	Married	48	1	Training	4
Female	White	>74	IV	No	Yes	Yes	T3	N0	Other	Married	8	1	Training	3
Male	White	>74	II	Local or pancreatectomy	Yes	Yes	T3	N0	Insured	Married	51	0	Training	3
Female	White	65-74	II	Total pancreatectomy	No	No	T3	N1	Insured	Married	16	1	Training	4
Female	White	>74	III	Local or pancreatectomy	No	No	T3	N1	Insured	Married	8	1	Training	4
Female	White	65-74	II	Local or pancreatectomy	Yes	Yes	T3	N1	Insured	Other	9	1	Training	4
Male	Black	>74	II	Local or pancreatectomy	Yes	Yes	T3	N1	Insured	Married	9	1	Training	4
Male	Black	65-74	II	Local or pancreatectomy	No	No	T3	N1	Insured	Other	30	1	Training	4
Female	White	>74	III	Local or pancreatectomy	Yes	No	T3	N1	Insured	Married	6	1	Training	4
Female	White	65-74	II	Local or pancreatectomy	No	Yes	T3	N0	Insured	Married	20	0	Training	3
Female	White	65-74	III	Local excision of tumor	Yes	Yes	T3	N1	Other	Married	13	0	Training	4
Female	White	65-74	III	Local or pancreatectomy	No	No	T3	N1	Insured	Married	74	0	Training	4
Female	White	>74	III	No	No	Yes	T2	N0	Insured	Married	2	1	Training	2
Male	White	65-74	II	Total pancreatectomy	No	Yes	T3	N1	Insured	Married	6	1	Training	4
Male	White	65-74	II	Local excision of tumor	Yes	Yes	T3	N0	Insured	Married	28	1	Training	3
Female	White	>74	II	Total pancreatectomy	No	Yes	T2	N0	Insured	Married	30	1	Training	2
Female	Black	>74	III	Local excision of tumor	No	Yes	T3	N1	Insured	Married	12	1	Training	4
Female	White	>74	III	Local or pancreatectomy	No	No	T3	N1	Insured	Married	1	1	Training	4
Male	White	65-74	III	Local or pancreatectomy	No	Yes	T3	N1	Other	Married	15	1	Training	4
Male	White	>74	III	Total pancreatectomy	No	No	T3	N1	Insured	Married	2	1	Training	4
Male	White	65-74	I	No	No	No	T1	N0	Insured	Other	57	0	Training	1
Female	Black	>74	III	Local excision of tumor	No	No	T2	N0	Insured	Married	3	1	Training	2
Male	White	65-74	III	Total pancreatectomy	No	Yes	T3	N1	Insured	Married	19	1	Training	4
Male	White	65-74	III	No	Yes	Yes	T2	N1	Insured	Married	15	1	Training	4
Male	White	65-74	IV	Local or pancreatectomy	Yes	Yes	T3	N1	Insured	Married	8	1	Training	4
Female	Black	65-74	II	Local or pancreatectomy	No	No	T3	N1	Insured	Married	2	1	Training	4
Male	White	65-74	II	Local or pancreatectomy	No	No	T2	N1	Insured	Married	2	1	Training	4
Female	White	65-74	II	Local or pancreatectomy	Yes	Yes	T3	N0	Insured	Married	29	0	Training	3
Male	White	65-74	II	No	No	No	T3	N1	Insured	Other	6	1	Training	4
Female	White	>74	III	Local excision of tumor	No	Yes	T3	N0	Insured	Married	38	1	Training	3
Male	White	>74	III	Local or pancreatectomy	No	Yes	T3	N1	Insured	Married	39	1	Training	4
Male	White	65-74	I	Local or pancreatectomy	No	Yes	T3	N0	Insured	Married	70	0	Training	3
Female	Black	65-74	II	No	No	No	T3	N0	Other	Married	2	1	Training	3
Male	Black	>74	IV	No	No	No	T3	N1	Insured	Married	2	1	Training	4
Female	White	>74	II	Local or pancreatectomy	Yes	Yes	T3	N1	Insured	Married	17	1	Training	4
Male	White	65-74	III	Local or pancreatectomy	Yes	Yes	T3	N1	Other	Married	25	1	Training	4
Female	White	>74	III	Local or pancreatectomy	No	No	T3	N1	Insured	Married	3	1	Training	4
Female	White	>74	III	Local or pancreatectomy	No	No	T3	N0	Insured	Married	10	1	Training	3
Female	White	>74	II	Local excision of tumor	No	No	T3	N1	Insured	Married	17	1	Training	4
Male	White	>74	III	No	No	No	T2	N0	Insured	Married	6	1	Training	2
Female	White	65-74	III	No	No	No	T2	N0	Insured	Married	2	1	Training	2
Male	Black	65-74	I	Total pancreatectomy	Yes	No	T1	N0	Insured	Other	78	0	Training	1
Male	White	65-74	II	No	Yes	Yes	T2	N0	Insured	Married	7	1	Training	2
Female	White	>74	III	No	No	No	T3	N0	Insured	Married	1	1	Training	3
Male	White	>74	II	No	No	Yes	T3	N0	Insured	Married	11	1	Training	3
Female	White	>74	III	No	No	No	T3	N0	Insured	Married	4	1	Training	3
Female	White	>74	III	Local or pancreatectomy	No	No	T3	N1	Insured	Married	10	1	Training	4
Male	White	>74	I	No	No	No	T3	N0	Insured	Married	7	1	Training	3
Female	White	>74	III	Local excision of tumor	No	Yes	T3	N1	Insured	Married	7	1	Training	4
Female	White	>74	II	Local excision of tumor	No	Yes	T3	N1	Insured	Married	9	1	Training	4
Female	Black	65-74	III	Local or pancreatectomy	Yes	Yes	T3	N1	Insured	Other	15	1	Training	4
Male	White	65-74	III	Local or pancreatectomy	Yes	Yes	T3	N1	Insured	Married	16	1	Training	4
Female	Black	>74	II	Local or pancreatectomy	No	Yes	T1	N0	Insured	Married	56	1	Training	1
Male	White	65-74	II	Local excision of tumor	Yes	Yes	T3	N0	Insured	Married	22	1	Training	3
Female	Other	65-74	III	No	Yes	Yes	T2	N0	Insured	Married	12	1	Training	2
Female	White	>74	I	Total pancreatectomy	No	No	T3	N0	Insured	Married	1	1	Training	3
Male	White	65-74	III	Local or pancreatectomy	No	No	T3	N1	Insured	Married	3	1	Training	4
Male	White	>74	III	Local or pancreatectomy	No	Yes	T3	N1	Insured	Married	37	1	Training	4
Female	Black	>74	IV	No	Yes	Yes	T3	N0	Insured	Other	6	1	Training	3
Male	White	65-74	II	Local or pancreatectomy	Yes	Yes	T3	N1	Insured	Married	21	1	Training	4
Female	White	>74	II	Local or pancreatectomy	Yes	Yes	T3	N1	Insured	Married	10	1	Training	4
Female	White	65-74	III	Total pancreatectomy	Yes	Yes	T3	N1	Insured	Married	6	1	Training	4
Male	White	>74	I	Local excision of tumor	No	No	T2	N0	Insured	Married	73	0	Training	2
Male	Black	65-74	III	Local or pancreatectomy	Yes	Yes	T3	N0	Insured	Married	9	1	Training	3
Female	White	65-74	II	Local excision of tumor	Yes	Yes	T3	N0	Insured	Married	23	1	Training	3
Female	White	>74	II	No	No	Yes	T2	N0	Insured	Married	4	1	Training	2
Male	White	65-74	I	Local or pancreatectomy	No	No	T1	N0	Insured	Married	60	0	Training	1
Female	White	65-74	I	Local excision of tumor	No	No	T1	N1	Insured	Married	78	0	Training	4
Male	White	65-74	III	No	Yes	Yes	T3	N1	Insured	Married	20	1	Training	4
Male	White	65-74	III	Local excision of tumor	Yes	Yes	T3	N1	Insured	Married	10	1	Training	4
Female	White	>74	I	Total pancreatectomy	No	No	T3	N1	Insured	Married	11	1	Training	4
Male	White	65-74	II	Local or pancreatectomy	Yes	Yes	T2	N1	Insured	Married	15	1	Training	4
Female	White	65-74	III	Local or pancreatectomy	No	Yes	T3	N0	Insured	Married	17	1	Training	3
Male	White	65-74	II	Local or pancreatectomy	No	Yes	T3	N0	Other	Other	70	0	Training	3
Female	White	>74	III	Total pancreatectomy	Yes	Yes	T3	N1	Insured	Married	28	1	Training	4
Male	White	65-74	III	Local excision of tumor	Yes	Yes	T3	N0	Insured	Married	56	1	Training	3
Male	Black	65-74	II	Local or pancreatectomy	Yes	Yes	T3	N1	Insured	Other	32	1	Training	4
Female	White	>74	II	No	No	Yes	T2	N1	Insured	Married	11	1	Training	4
Male	Black	65-74	II	Total pancreatectomy	No	Yes	T3	N1	Insured	Married	43	0	Training	4
Female	White	>74	IV	No	No	Yes	T2	N0	Insured	Married	5	1	Training	2
Female	White	65-74	I	Local or pancreatectomy	Yes	Yes	T3	N1	Insured	Married	11	1	Training	4
Female	White	>74	III	Local or pancreatectomy	Yes	Yes	T3	N1	Insured	Married	10	1	Training	4
Male	White	65-74	II	Local or pancreatectomy	No	Yes	T2	N1	Insured	Married	11	1	Training	4
Female	White	>74	III	No	Yes	Yes	T3	N0	Insured	Married	4	1	Training	3
Female	White	>74	I	Local excision of tumor	No	No	T2	N0	Insured	Other	72	0	Training	2
Female	White	65-74	I	Local excision of tumor	Yes	Yes	T3	N1	Insured	Married	37	0	Training	4
Female	White	>74	II	Local excision of tumor	No	Yes	T3	N0	Other	Married	20	1	Training	3
Female	White	65-74	II	No	No	No	T3	N0	Insured	Married	2	1	Training	3
Male	White	65-74	III	Total pancreatectomy	Yes	Yes	T3	N1	Insured	Married	71	0	Training	4
Male	Black	>74	IV	No	No	No	T3	N0	Insured	Married	2	1	Training	3
Female	White	65-74	II	Local excision of tumor	Yes	Yes	T2	N0	Insured	Married	62	0	Training	2
Female	White	>74	IV	No	Yes	No	T3	N0	Insured	Married	1	1	Training	3
Male	White	>74	II	Local or pancreatectomy	No	No	T2	N0	Insured	Married	1	1	Training	2
Male	White	>74	III	Local or pancreatectomy	Yes	Yes	T3	N1	Insured	Married	11	1	Training	4
Female	Black	65-74	II	No	No	No	T2	N0	Insured	Married	3	1	Training	2
Male	Black	65-74	III	Local or pancreatectomy	No	No	T3	N0	Insured	Married	4	1	Training	3
Male	Black	65-74	II	Local or pancreatectomy	No	No	T3	N0	Insured	Married	69	0	Training	3
Male	White	>74	III	Total pancreatectomy	No	No	T3	N1	Insured	Married	1	1	Training	4
Male	White	>74	III	Local or pancreatectomy	Yes	Yes	T3	N1	Insured	Married	28	1	Training	4
Male	White	65-74	I	No	No	No	T1	N0	Other	Married	59	0	Training	1
Female	White	>74	I	No	Yes	Yes	T3	N0	Insured	Married	3	1	Training	3
Female	White	65-74	II	Local or pancreatectomy	No	Yes	T3	N1	Other	Married	9	1	Training	4
Male	White	>74	II	Local or pancreatectomy	No	No	T3	N1	Insured	Married	8	1	Training	4
Male	Black	>74	I	No	No	No	T3	N0	Insured	Other	1	1	Training	3
Male	White	65-74	III	No	No	Yes	T3	N0	Insured	Married	1	1	Training	3
Male	White	65-74	II	No	Yes	Yes	T3	N0	Insured	Married	11	1	Training	3
Female	Black	>74	III	Local or pancreatectomy	Yes	Yes	T3	N1	Insured	Married	18	1	Training	4
Female	White	65-74	II	Local or pancreatectomy	Yes	Yes	T3	N1	Insured	Married	61	0	Training	4
Female	White	>74	II	Local or pancreatectomy	No	Yes	T3	N1	Insured	Married	18	1	Training	4
Male	White	>74	III	No	No	Yes	T3	N0	Insured	Married	8	1	Training	3
Female	White	65-74	II	Total pancreatectomy	Yes	Yes	T3	N0	Insured	Married	21	1	Training	3
Male	White	65-74	I	Local or pancreatectomy	Yes	Yes	T2	N1	Insured	Married	36	1	Training	4
Female	Black	>74	II	Total pancreatectomy	No	No	T3	N0	Insured	Married	3	1	Training	3
Male	White	>74	III	Local or pancreatectomy	No	No	T2	N1	Insured	Married	1	1	Training	4
Female	White	65-74	II	Local or pancreatectomy	Yes	Yes	T3	N1	Insured	Married	47	1	Training	4
Female	Black	65-74	II	Local or pancreatectomy	No	Yes	T3	N1	Insured	Married	20	1	Training	4
Female	White	>74	II	Total pancreatectomy	No	Yes	T3	N1	Insured	Married	7	1	Training	4
Female	Black	>74	II	Local excision of tumor	Yes	Yes	T3	N1	Insured	Married	23	1	Training	4
Male	Black	>74	II	Total pancreatectomy	Yes	Yes	T3	N1	Insured	Married	22	1	Training	4
Male	White	>74	II	Local or pancreatectomy	No	Yes	T3	N1	Insured	Married	25	1	Training	4
Female	White	65-74	II	Local or pancreatectomy	No	Yes	T3	N1	Insured	Married	8	1	Training	4
Female	White	65-74	III	Local excision of tumor	No	Yes	T3	N1	Insured	Married	53	0	Training	4
Female	Black	65-74	I	Local or pancreatectomy	No	Yes	T3	N0	Insured	Married	52	0	Training	3
Female	White	65-74	II	Local excision of tumor	No	Yes	T3	N0	Insured	Married	48	0	Training	3
Female	Black	>74	II	Local excision of tumor	Yes	Yes	T3	N1	Insured	Married	11	1	Training	4
Female	White	>74	I	No	Yes	Yes	T3	N1	Insured	Married	6	1	Training	4
Female	Black	65-74	II	Local or pancreatectomy	Yes	Yes	T3	N1	Other	Married	24	1	Training	4
Female	White	65-74	III	Local or pancreatectomy	No	No	T3	N0	Insured	Married	13	1	Training	3
Female	White	65-74	III	No	Yes	Yes	T3	N0	Insured	Married	15	1	Training	3
Female	White	>74	III	Local or pancreatectomy	No	Yes	T3	N0	Insured	Married	14	1	Training	3
Female	White	>74	III	No	No	No	T2	N0	Insured	Married	2	1	Training	2
Male	White	65-74	II	Local or pancreatectomy	Yes	Yes	T3	N1	Insured	Married	23	1	Training	4
Female	Black	65-74	II	Local excision of tumor	Yes	Yes	T1	N0	Insured	Married	15	0	Training	1
Female	White	>74	III	Total pancreatectomy	No	Yes	T3	N1	Insured	Married	15	1	Training	4
Female	White	65-74	II	Local or pancreatectomy	Yes	Yes	T3	N0	Insured	Married	23	1	Training	3
Female	Black	>74	III	Local or pancreatectomy	No	No	T3	N1	Insured	Married	1	1	Training	4
Female	White	>74	III	Local or pancreatectomy	No	No	T3	N1	Insured	Married	9	1	Training	4
Female	White	65-74	II	Local or pancreatectomy	Yes	Yes	T3	N1	Insured	Married	36	1	Training	4
Female	White	65-74	II	Local or pancreatectomy	Yes	Yes	T3	N1	Insured	Married	15	1	Training	4
Female	White	65-74	III	Local or pancreatectomy	Yes	Yes	T3	N1	Insured	Married	22	1	Training	4
Female	White	65-74	II	Total pancreatectomy	Yes	Yes	T2	N1	Insured	Married	43	1	Training	4
Female	White	65-74	II	Local excision of tumor	Yes	Yes	T3	N1	Insured	Married	36	1	Training	4
Female	Black	>74	III	No	No	No	T3	N0	Insured	Married	1	1	Training	3
Female	Black	65-74	I	No	No	Yes	T3	N0	Insured	Other	16	1	Training	3
Female	White	>74	I	Local or pancreatectomy	No	No	T1	N0	Insured	Married	13	1	Training	1
Male	White	65-74	II	Local or pancreatectomy	Yes	Yes	T3	N1	Insured	Married	50	0	Training	4
Female	White	65-74	II	Local excision of tumor	No	Yes	T3	N1	Insured	Married	9	1	Training	4
Female	White	65-74	II	Local or pancreatectomy	Yes	Yes	T3	N1	Insured	Married	13	1	Training	4
Male	White	65-74	III	Total pancreatectomy	No	No	T3	N0	Insured	Married	3	1	Training	3
Female	Black	>74	III	No	No	No	T2	N0	Insured	Married	1	1	Training	2
Male	White	65-74	II	Total pancreatectomy	Yes	Yes	T3	N1	Insured	Married	15	1	Training	4
Female	White	>74	III	Local or pancreatectomy	Yes	Yes	T3	N0	Insured	Married	25	1	Training	3
Female	Other	>74	III	Local or pancreatectomy	No	No	T3	N1	Insured	Married	4	1	Training	4
Female	White	>74	II	Total pancreatectomy	No	Yes	T3	N1	Insured	Other	51	1	Training	4
Female	White	>74	I	No	Yes	Yes	T3	N0	Insured	Married	10	1	Training	3
Female	White	>74	II	Local or pancreatectomy	No	Yes	T3	N1	Other	Other	24	0	Training	4
Male	White	65-74	III	Local or pancreatectomy	Yes	Yes	T3	N1	Insured	Married	23	1	Training	4
Female	Black	65-74	II	No	Yes	Yes	T3	N0	Insured	Married	47	1	Training	3
Male	White	>74	III	Local or pancreatectomy	Yes	Yes	T3	N1	Insured	Married	45	0	Training	4
Female	Black	65-74	II	Local or pancreatectomy	No	Yes	T2	N0	Other	Other	12	1	Training	2
Female	White	65-74	IV	Local or pancreatectomy	No	Yes	T2	N0	Other	Married	43	0	Training	2
Female	White	65-74	II	Local excision of tumor	Yes	Yes	T3	N0	Insured	Married	36	1	Training	3
Female	Black	>74	II	Total pancreatectomy	No	Yes	T3	N1	Insured	Married	15	1	Training	4
Male	White	65-74	II	Local or pancreatectomy	No	Yes	T3	N1	Insured	Married	13	1	Training	4
Male	Black	65-74	III	Local or pancreatectomy	No	No	T3	N1	Insured	Married	5	1	Training	4
Male	White	>74	I	Local or pancreatectomy	No	No	T3	N1	Insured	Married	2	1	Training	4
Male	White	>74	I	No	No	No	T2	N0	Insured	Married	26	1	Training	2
Male	White	65-74	I	Local excision of tumor	No	No	T1	N0	Insured	Married	52	0	Training	1
Male	Black	65-74	II	Local or pancreatectomy	Yes	Yes	T3	N0	Insured	Married	41	1	Training	3
Male	White	>74	II	No	No	Yes	T3	N0	Insured	Married	3	1	Training	3
Female	White	>74	III	No	Yes	Yes	T3	N0	Insured	Married	14	1	Training	3
Female	Black	>74	III	Local or pancreatectomy	No	Yes	T3	N0	Insured	Married	12	1	Training	3
Female	White	65-74	II	Local excision of tumor	Yes	Yes	T3	N1	Insured	Married	42	1	Training	4
Male	White	>74	III	Local or pancreatectomy	No	Yes	T3	N0	Insured	Married	6	1	Training	3
Male	White	65-74	II	Local or pancreatectomy	Yes	Yes	T3	N1	Insured	Married	15	1	Training	4
Female	White	65-74	III	Local or pancreatectomy	Yes	Yes	T2	N1	Insured	Married	26	1	Training	4
Female	Black	65-74	II	Local excision of tumor	No	Yes	T2	N0	Insured	Married	17	0	Training	2
Male	White	65-74	III	Local or pancreatectomy	No	Yes	T2	N0	Insured	Married	16	1	Training	2
Female	White	65-74	III	Local or pancreatectomy	No	No	T3	N1	Insured	Married	2	1	Training	4
Male	White	65-74	III	Total pancreatectomy	No	Yes	T3	N0	Insured	Married	10	1	Training	3
Female	White	65-74	II	Local or pancreatectomy	No	Yes	T3	N0	Insured	Married	46	0	Training	3
Female	White	65-74	II	Total pancreatectomy	Yes	Yes	T2	N1	Insured	Married	27	1	Training	4
Female	White	65-74	III	Local or pancreatectomy	No	No	T2	N0	Insured	Other	58	0	Training	2
Female	White	>74	I	Local or pancreatectomy	No	No	T3	N1	Insured	Married	40	0	Training	4
Male	Black	>74	III	No	Yes	No	T3	N1	Insured	Other	6	1	Training	4
Female	Black	>74	I	No	No	No	T3	N0	Insured	Married	41	0	Training	3
Male	White	>74	III	Local or pancreatectomy	Yes	Yes	T3	N0	Insured	Married	15	1	Training	3
Female	White	>74	III	No	No	Yes	T3	N0	Insured	Married	4	1	Training	3
Male	White	>74	I	Local excision of tumor	No	No	T3	N0	Insured	Married	47	0	Training	3
Male	White	65-74	II	Local or pancreatectomy	No	Yes	T3	N0	Insured	Married	10	1	Training	3
Male	White	>74	III	Local or pancreatectomy	No	No	T3	N1	Insured	Married	1	1	Training	4
Female	White	>74	III	Local or pancreatectomy	Yes	Yes	T3	N1	Insured	Married	10	1	Training	4
Male	White	>74	I	No	No	Yes	T3	N0	Insured	Married	17	1	Training	3
Male	White	>74	III	Local or pancreatectomy	No	No	T2	N1	Insured	Married	8	1	Training	4
Female	White	65-74	I	Total pancreatectomy	No	No	T1	N1	Insured	Married	6	1	Training	4
Male	White	65-74	II	Local or pancreatectomy	Yes	Yes	T2	N1	Insured	Married	15	1	Training	4
Male	White	65-74	III	Local or pancreatectomy	Yes	Yes	T3	N1	Insured	Married	10	1	Training	4
Male	White	65-74	III	Local or pancreatectomy	No	Yes	T3	N1	Insured	Married	38	0	Training	4
Female	White	65-74	III	Local or pancreatectomy	Yes	Yes	T3	N1	Insured	Married	33	1	Training	4
Male	White	65-74	II	Local excision of tumor	Yes	Yes	T3	N1	Insured	Married	8	1	Training	4
Male	White	>74	III	Local excision of tumor	No	Yes	T3	N1	Insured	Married	39	0	Training	4
Female	White	>74	I	No	No	Yes	T3	N0	Insured	Married	8	1	Training	3
Male	Black	65-74	I	Local or pancreatectomy	No	No	T1	N0	Insured	Married	57	0	Training	1
Female	Black	65-74	II	Local or pancreatectomy	No	No	T3	N1	Insured	Married	38	0	Training	4
Female	White	>74	II	Local or pancreatectomy	No	No	T3	N1	Insured	Other	23	1	Training	4
Male	Black	65-74	II	Total pancreatectomy	No	No	T3	N1	Insured	Married	18	1	Training	4
Female	White	65-74	III	Local or pancreatectomy	No	Yes	T3	N1	Insured	Other	5	1	Training	4
Male	White	65-74	I	Local or pancreatectomy	No	No	T2	N0	Insured	Married	38	0	Training	2
Female	White	65-74	III	Local or pancreatectomy	Yes	Yes	T3	N1	Insured	Married	23	1	Training	4
Male	White	65-74	III	Local or pancreatectomy	No	Yes	T3	N0	Insured	Married	44	0	Training	3
Female	White	>74	II	Local or pancreatectomy	No	Yes	T3	N1	Insured	Married	37	0	Training	4
Male	White	65-74	I	Local excision of tumor	Yes	No	T3	N1	Insured	Married	46	0	Training	4
Male	White	65-74	III	Local or pancreatectomy	Yes	Yes	T3	N0	Insured	Married	7	1	Training	3
Female	White	65-74	III	Local excision of tumor	Yes	Yes	T2	N0	Insured	Married	12	1	Training	2
Female	White	>74	II	Local or pancreatectomy	Yes	Yes	T3	N1	Insured	Married	6	1	Training	4
Male	White	65-74	II	Local or pancreatectomy	Yes	Yes	T2	N1	Insured	Married	34	0	Training	4
Male	White	65-74	II	Local excision of tumor	Yes	Yes	T3	N1	Insured	Married	13	1	Training	4
Male	White	>74	II	Local or pancreatectomy	No	No	T2	N0	Insured	Married	1	1	Training	2
Female	White	65-74	II	Local or pancreatectomy	Yes	Yes	T3	N1	Insured	Married	35	0	Training	4
Female	White	65-74	I	Local or pancreatectomy	No	Yes	T3	N0	Insured	Married	45	0	Training	3
Female	White	65-74	I	Local or pancreatectomy	No	No	T1	N0	Insured	Married	32	0	Training	1
Male	White	>74	III	Local or pancreatectomy	No	No	T2	N0	Insured	Married	6	1	Training	2
Male	White	65-74	III	No	No	No	T1	N0	Insured	Married	2	1	Training	1
Female	White	65-74	II	Local excision of tumor	No	No	T2	N0	Insured	Married	44	0	Training	2
Female	White	>74	II	Local or pancreatectomy	No	Yes	T3	N0	Insured	Married	44	0	Training	3
Female	White	>74	II	No	No	Yes	T3	N0	Insured	Married	3	1	Training	3
Female	White	>74	I	No	No	No	T3	N0	Insured	Married	1	1	Training	3
Male	White	65-74	II	Local or pancreatectomy	No	No	T3	N1	Insured	Other	1	1	Training	4
Male	White	>74	II	Local or pancreatectomy	No	No	T3	N1	Insured	Married	7	0	Training	4
Female	White	65-74	III	Local excision of tumor	Yes	No	T3	N1	Insured	Married	10	1	Training	4
Female	White	65-74	II	Local excision of tumor	No	No	T2	N1	Other	Other	33	0	Training	4
Male	White	65-74	II	Local excision of tumor	No	Yes	T3	N0	Insured	Married	10	1	Training	3
Male	White	>74	I	No	Yes	No	T2	N0	Insured	Married	13	1	Training	2
Male	White	>74	II	No	Yes	Yes	T2	N0	Insured	Married	3	1	Training	2
Male	White	>74	II	Local excision of tumor	No	Yes	T3	N0	Insured	Married	32	0	Training	3
Female	White	>74	II	No	Yes	Yes	T3	N0	Insured	Married	10	1	Training	3
Female	White	65-74	III	No	No	Yes	T3	N0	Insured	Married	18	1	Training	3
Male	White	65-74	III	Local or pancreatectomy	Yes	Yes	T2	N0	Insured	Married	37	0	Training	2
Male	White	>74	II	Local excision of tumor	No	Yes	T1	N0	Insured	Married	29	1	Training	1
Male	White	65-74	II	Total pancreatectomy	No	No	T3	N0	Insured	Married	8	1	Training	3
Female	Black	65-74	I	Local excision of tumor	No	No	T1	N0	Insured	Married	36	0	Training	1
Male	White	65-74	I	Local excision of tumor	No	No	T1	N0	Insured	Married	13	1	Training	1
Male	White	>74	II	Total pancreatectomy	Yes	Yes	T3	N0	Insured	Married	32	0	Training	3
Female	White	>74	III	No	No	No	T3	N0	Insured	Married	8	1	Training	3
Female	White	65-74	II	Local or pancreatectomy	No	Yes	T3	N1	Insured	Married	27	1	Training	4
Male	White	>74	III	Local or pancreatectomy	Yes	Yes	T3	N1	Insured	Married	15	1	Training	4
Female	White	65-74	II	Local excision of tumor	No	Yes	T3	N1	Insured	Married	4	1	Training	4
Female	Black	>74	II	No	No	Yes	T1	N0	Insured	Married	29	0	Training	1
Female	Black	65-74	II	Local excision of tumor	No	No	T3	N0	Insured	Married	27	0	Training	3
Male	White	>74	III	Total pancreatectomy	No	No	T3	N0	Insured	Married	4	1	Training	3
Female	White	>74	II	Local excision of tumor	Yes	Yes	T3	N1	Insured	Married	20	1	Training	4
Female	Black	65-74	III	Local or pancreatectomy	No	No	T3	N0	Other	Other	2	1	Training	3
Female	White	65-74	II	Local or pancreatectomy	No	Yes	T3	N1	Insured	Married	19	1	Training	4
Male	White	65-74	III	Local or pancreatectomy	Yes	Yes	T3	N1	Insured	Married	10	1	Training	4
Male	White	65-74	III	Local or pancreatectomy	No	No	T3	N1	Insured	Married	5	1	Training	4
Female	White	65-74	III	Local excision of tumor	Yes	Yes	T3	N0	Insured	Other	23	0	Training	3
Male	White	65-74	III	No	Yes	Yes	T3	N1	Insured	Married	3	1	Training	4
Male	White	>74	II	Local or pancreatectomy	Yes	Yes	T3	N0	Insured	Married	23	0	Training	3
Female	Other	>74	III	Local or pancreatectomy	No	No	T3	N1	Insured	Married	5	1	Training	4
Female	White	>74	II	Local or pancreatectomy	Yes	Yes	T3	N1	Insured	Married	23	0	Training	4
Male	White	65-74	II	Local or pancreatectomy	No	No	T3	N1	Insured	Married	8	1	Training	4
Male	White	>74	III	Local excision of tumor	Yes	Yes	T3	N1	Insured	Married	21	0	Training	4
Male	White	65-74	III	Total pancreatectomy	No	No	T3	N0	Insured	Married	2	1	Training	3
Female	White	>74	III	Local excision of tumor	No	Yes	T2	N1	Insured	Married	23	1	Training	4
Female	White	65-74	I	Local or pancreatectomy	No	Yes	T1	N0	Insured	Other	31	0	Training	1
Female	White	65-74	II	Local or pancreatectomy	No	No	T3	N1	Other	Married	4	1	Training	4
Male	Black	>74	I	No	No	No	T1	N0	Insured	Married	27	0	Training	1
Male	White	65-74	III	Local or pancreatectomy	No	Yes	T3	N1	Insured	Married	21	0	Training	4
Female	White	65-74	III	Total pancreatectomy	Yes	Yes	T3	N1	Insured	Other	27	0	Training	4
Female	Black	65-74	III	Local or pancreatectomy	No	Yes	T2	N0	Other	Married	19	1	Training	2
Male	White	>74	II	Local or pancreatectomy	No	Yes	T3	N0	Insured	Married	12	1	Training	3
Female	White	65-74	III	Local or pancreatectomy	No	Yes	T3	N1	Insured	Married	2	1	Training	4
Male	White	65-74	I	Local excision of tumor	No	No	T1	N0	Insured	Married	36	0	Training	1
Female	Other	>74	II	Local excision of tumor	No	No	T2	N0	Other	Married	23	0	Training	2
Female	White	65-74	III	Local or pancreatectomy	No	Yes	T2	N1	Insured	Married	19	0	Training	4
Male	White	65-74	II	Local or pancreatectomy	No	No	T3	N1	Insured	Other	9	1	Training	4
Male	Black	65-74	II	Local or pancreatectomy	Yes	Yes	T3	N1	Insured	Married	20	0	Training	4
Female	White	65-74	II	Local or pancreatectomy	No	Yes	T3	N1	Insured	Married	14	1	Training	4
Male	White	65-74	II	Local excision of tumor	No	No	T1	N0	Other	Married	14	0	Training	1
Male	White	>74	III	Local excision of tumor	No	No	T3	N0	Insured	Married	16	1	Training	3
Female	White	65-74	I	Local excision of tumor	No	No	T2	N0	Insured	Married	19	0	Training	2
Female	Black	>74	I	Local excision of tumor	No	No	T1	N0	Insured	Married	12	1	Training	1
Female	White	65-74	III	Local or pancreatectomy	Yes	Yes	T3	N0	Insured	Married	19	0	Training	3
Male	White	>74	II	Local or pancreatectomy	No	No	T3	N1	Insured	Married	4	1	Training	4
Male	White	>74	II	Local or pancreatectomy	No	Yes	T3	N1	Other	Married	6	1	Training	4
Female	Black	>74	II	Local or pancreatectomy	No	Yes	T3	N1	Insured	Married	9	1	Training	4
Female	White	>74	III	Total pancreatectomy	Yes	Yes	T3	N1	Insured	Married	14	0	Training	4
Male	White	>74	II	Local or pancreatectomy	No	Yes	T3	N1	Insured	Married	12	1	Training	4
Female	White	>74	II	Local excision of tumor	No	Yes	T3	N0	Insured	Married	10	1	Training	3
Male	White	>74	III	Local or pancreatectomy	No	No	T2	N0	Insured	Married	21	0	Training	2
Male	White	>74	II	Local or pancreatectomy	No	No	T1	N0	Insured	Other	1	1	Training	1
Male	Black	65-74	III	Local excision of tumor	Yes	Yes	T3	N1	Insured	Married	17	0	Training	4
Male	White	65-74	II	Local or pancreatectomy	Yes	Yes	T3	N0	Insured	Married	22	0	Training	3
Female	Black	65-74	I	Local excision of tumor	No	No	T3	N1	Insured	Married	18	0	Training	4
Male	White	>74	III	Local or pancreatectomy	No	No	T2	N0	Insured	Married	17	1	Training	2
Female	White	>74	II	Local or pancreatectomy	No	No	T3	N0	Insured	Married	12	0	Training	3
Female	White	>74	II	Local excision of tumor	No	Yes	T3	N1	Insured	Married	12	0	Training	4
Male	White	65-74	III	Local or pancreatectomy	Yes	Yes	T3	N0	Insured	Married	13	0	Training	3
Female	White	65-74	II	Local or pancreatectomy	Yes	Yes	T3	N1	Insured	Married	12	0	Training	4
Female	White	65-74	II	Local excision of tumor	No	No	T1	N0	Insured	Married	12	0	Training	1
Female	White	>74	II	Local or pancreatectomy	No	No	T3	N1	Insured	Married	7	1	Training	4
Female	White	>74	II	Local or pancreatectomy	No	Yes	T3	N1	Insured	Married	12	0	Training	4
Female	Black	65-74	II	Local or pancreatectomy	No	No	T3	N1	Insured	Married	15	0	Training	4
Female	White	65-74	III	Local or pancreatectomy	No	Yes	T3	N1	Other	Married	12	1	Training	4
Male	Black	65-74	II	Local or pancreatectomy	No	Yes	T3	N1	Insured	Married	16	0	Training	4
Female	Black	65-74	II	No	No	Yes	T2	N0	Insured	Married	6	1	Training	2
Male	Black	>74	I	No	No	No	T2	N0	Insured	Married	1	1	Training	2
Female	White	>74	I	Local excision of tumor	No	No	T2	N1	Insured	Married	22	0	Training	4
Female	Black	65-74	I	Local or pancreatectomy	No	No	T2	N0	Insured	Married	51	0	Training	2
Female	Black	65-74	II	Local or pancreatectomy	No	No	T2	N1	Insured	Married	10	1	Training	4
Male	White	65-74	II	No	No	No	T2	N0	Insured	Married	1	1	Training	2
Female	White	>74	II	Local or pancreatectomy	No	No	T3	N1	Insured	Married	7	1	Training	4
Male	White	65-74	III	Local or pancreatectomy	No	No	T3	N1	Insured	Married	9	1	Training	4
Female	Other	>74	III	Local or pancreatectomy	No	Yes	T3	N1	Insured	Married	31	1	Training	4
Male	White	65-74	I	Local or pancreatectomy	No	No	T1	N0	Insured	Married	61	0	Training	1
Female	Other	>74	I	No	No	No	T2	N0	Insured	Married	13	0	Training	2
Male	Other	>74	II	Local excision of tumor	No	Yes	T1	N0	Insured	Married	53	1	Training	1
Male	Other	>74	I	Local or pancreatectomy	No	No	T2	N0	Insured	Married	69	0	Training	2
Female	Other	65-74	III	Local or pancreatectomy	No	Yes	T3	N1	Insured	Married	18	1	Training	4
Female	Other	65-74	III	Extended pancreatoduodenectomy	No	Yes	T3	N1	Insured	Married	6	1	Training	4
Male	Other	65-74	III	Local excision of tumor	No	No	T3	N1	Insured	Married	6	1	Training	4
Male	White	65-74	II	Local or pancreatectomy	No	No	T3	N0	Insured	Married	42	1	Training	3
Female	Other	>74	III	Local or pancreatectomy	No	Yes	T3	N0	Insured	Married	5	1	Training	3
Female	Other	65-74	II	Local or pancreatectomy	No	No	T1	N0	Insured	Married	16	1	Training	1
Male	Other	>74	III	Local or pancreatectomy	Yes	Yes	T3	N1	Insured	Married	18	1	Training	4
Male	Other	65-74	III	Local or pancreatectomy	No	No	T3	N1	Insured	Married	1	1	Training	4
Male	White	>74	I	Local excision of tumor	No	No	T1	N0	Insured	Married	19	0	Training	1
Female	White	65-74	III	Local or pancreatectomy	No	Yes	T3	N1	Insured	Married	6	1	Training	4
Female	Other	>74	I	No	No	No	T1	N0	Insured	Married	13	1	Training	1
Male	Other	65-74	II	Local excision of tumor	No	No	T2	N0	Insured	Married	32	1	Training	2
Male	Other	>74	II	Extended pancreatoduodenectomy	Yes	Yes	T3	N0	Insured	Married	9	1	Training	3
Male	White	65-74	III	No	Yes	Yes	T2	N1	Insured	Married	31	1	Training	4
Male	Other	65-74	I	Total pancreatectomy	No	No	T3	N1	Insured	Married	1	1	Training	4
Female	Other	65-74	II	Local excision of tumor	Yes	Yes	T3	N1	Insured	Married	22	1	Training	4
Female	Other	>74	I	Local or pancreatectomy	No	Yes	T3	N1	Insured	Married	17	0	Training	4
Female	Other	>74	II	Local or pancreatectomy	No	No	T3	N1	Insured	Married	26	1	Training	4
Male	Other	>74	II	Local or pancreatectomy	No	Yes	T3	N0	Insured	Married	6	1	Training	3
Female	Other	65-74	II	Local or pancreatectomy	Yes	Yes	T3	N0	Insured	Married	12	1	Training	3
Male	Other	65-74	III	No	No	Yes	T3	N0	Insured	Married	3	1	Training	3
Female	Other	65-74	II	Total pancreatectomy	Yes	Yes	T3	N1	Insured	Married	45	1	Training	4
Female	Other	65-74	II	Local or pancreatectomy	No	Yes	T2	N1	Insured	Married	43	1	Training	4
Male	Other	>74	III	Local or pancreatectomy	No	No	T3	N1	Insured	Married	6	1	Training	4
Male	White	>74	III	No	No	No	T2	N0	Insured	Married	2	1	Training	2
Male	White	>74	III	Local or pancreatectomy	No	Yes	T3	N0	Insured	Married	13	1	Training	3
Female	Other	>74	II	Local or pancreatectomy	No	No	T3	N0	Other	Married	6	1	Training	3
Female	Other	>74	III	Local or pancreatectomy	No	No	T3	N0	Insured	Married	42	1	Training	3
Female	White	>74	III	No	No	No	T2	N0	Insured	Married	6	1	Training	2
Male	White	65-74	II	Local or pancreatectomy	No	Yes	T3	N1	Insured	Married	25	1	Training	4
Male	White	65-74	I	Local or pancreatectomy	No	Yes	T3	N1	Insured	Married	23	1	Training	4
Female	White	65-74	II	Local or pancreatectomy	Yes	Yes	T2	N1	Insured	Married	73	0	Training	4
Female	Other	65-74	II	Total pancreatectomy	Yes	Yes	T3	N1	Insured	Married	48	1	Training	4
Female	Other	>74	III	Local or pancreatectomy	No	No	T3	N1	Insured	Married	23	1	Training	4
Female	Other	65-74	III	No	No	No	T3	N0	Insured	Married	12	1	Training	3
Male	Other	>74	II	No	No	No	T3	N0	Insured	Married	2	1	Training	3
Male	Other	>74	I	Local or pancreatectomy	No	Yes	T3	N1	Insured	Married	18	1	Training	4
Female	Other	>74	II	Local or pancreatectomy	Yes	Yes	T3	N1	Insured	Married	70	0	Training	4
Male	Other	>74	II	No	No	Yes	T3	N0	Insured	Married	6	1	Training	3
Male	White	65-74	II	Local excision of tumor	Yes	Yes	T3	N0	Insured	Married	14	1	Training	3
Female	Other	65-74	II	Local or pancreatectomy	Yes	Yes	T3	N1	Insured	Married	63	0	Training	4
Female	Other	>74	III	No	No	Yes	T3	N0	Insured	Married	6	1	Training	3
Female	White	65-74	II	Local or pancreatectomy	No	No	T2	N1	Other	Other	15	1	Training	4
Female	White	65-74	II	Local or pancreatectomy	Yes	Yes	T3	N1	Insured	Married	22	1	Training	4
Female	Other	>74	III	Local excision of tumor	Yes	Yes	T3	N0	Insured	Married	7	1	Training	3
Male	White	65-74	II	Local or pancreatectomy	No	No	T2	N0	Insured	Married	60	0	Training	2
Female	Other	>74	II	No	Yes	Yes	T3	N0	Insured	Married	10	1	Training	3
Male	Other	>74	III	Total pancreatectomy	No	Yes	T3	N1	Insured	Married	14	1	Training	4
Female	Other	>74	II	Local or pancreatectomy	Yes	Yes	T1	N1	Other	Married	36	1	Training	4
Male	Other	65-74	II	Local excision of tumor	No	No	T3	N0	Insured	Married	19	1	Training	3
Female	Other	>74	II	Extended pancreatoduodenectomy	Yes	Yes	T3	N1	Insured	Married	53	0	Training	4
Male	White	65-74	II	No	Yes	Yes	T3	N0	Insured	Married	8	1	Training	3
Female	Other	>74	III	Local excision of tumor	Yes	No	T3	N0	Insured	Married	14	1	Training	3
Male	White	>74	II	Local or pancreatectomy	Yes	Yes	T3	N0	Insured	Married	49	0	Training	3
Female	White	65-74	III	No	Yes	Yes	T3	N0	Insured	Married	10	1	Training	3
Female	Other	>74	II	No	No	Yes	T3	N0	Insured	Married	20	1	Training	3
Male	White	65-74	II	Local excision of tumor	Yes	Yes	T3	N1	Insured	Married	9	1	Training	4
Male	White	>74	II	Local or pancreatectomy	No	No	T3	N0	Insured	Married	48	0	Training	3
Male	Other	>74	II	Local or pancreatectomy	No	No	T3	N1	Insured	Married	5	1	Training	4
Female	Other	>74	I	Local excision of tumor	No	No	T2	N1	Insured	Married	55	0	Training	4
Male	White	65-74	I	Local or pancreatectomy	No	No	T2	N0	Insured	Married	57	0	Training	2
Female	White	65-74	II	Local excision of tumor	No	No	T2	N0	Other	Married	55	0	Training	2
Male	Other	65-74	II	Local or pancreatectomy	Yes	Yes	T3	N1	Insured	Married	14	1	Training	4
Male	Other	65-74	III	Local excision of tumor	No	No	T3	N0	Insured	Married	6	1	Training	3
Female	Other	65-74	II	Local or pancreatectomy	No	Yes	T2	N0	Insured	Married	45	0	Training	2
Male	Other	65-74	II	Local or pancreatectomy	No	No	T3	N1	Insured	Married	2	1	Training	4
Male	Other	>74	II	Local or pancreatectomy	No	No	T3	N0	Insured	Married	4	1	Training	3
Female	Other	65-74	II	Total pancreatectomy	No	No	T3	N1	Insured	Other	27	1	Training	4
Male	White	65-74	III	Total pancreatectomy	Yes	Yes	T3	N1	Insured	Married	8	1	Training	4
Female	White	>74	II	Extended pancreatoduodenectomy	No	No	T3	N0	Insured	Married	21	1	Training	3
Female	Other	>74	II	Local or pancreatectomy	No	No	T2	N1	Insured	Married	42	1	Training	4
Male	Other	65-74	II	Local or pancreatectomy	No	No	T3	N0	Insured	Married	39	1	Training	3
Female	Other	65-74	III	Local or pancreatectomy	Yes	Yes	T3	N0	Insured	Married	49	0	Training	3
Female	Other	65-74	II	Local excision of tumor	Yes	Yes	T3	N1	Insured	Married	15	1	Training	4
Male	Other	>74	III	Local excision of tumor	No	No	T3	N0	Insured	Married	2	1	Training	3
Female	Other	65-74	II	Local excision of tumor	No	Yes	T2	N1	Insured	Married	8	1	Training	4
Male	Other	>74	II	No	No	Yes	T3	N0	Insured	Other	12	1	Training	3
Female	White	>74	II	No	No	No	T2	N0	Insured	Married	17	1	Training	2
Male	Other	65-74	II	Local or pancreatectomy	Yes	Yes	T3	N1	Insured	Married	40	0	Training	4
Male	Other	>74	I	Local or pancreatectomy	No	Yes	T3	N1	Insured	Married	18	1	Training	4
Male	Other	65-74	II	Extended pancreatoduodenectomy	No	No	T3	N1	Insured	Other	24	1	Training	4
Male	White	>74	III	Local or pancreatectomy	Yes	Yes	T3	N1	Insured	Married	11	1	Training	4
Female	White	65-74	II	Local or pancreatectomy	No	No	T3	N0	Insured	Married	38	0	Training	3
Male	White	65-74	III	Local or pancreatectomy	No	Yes	T3	N1	Insured	Married	11	1	Training	4
Female	Other	>74	I	Local or pancreatectomy	No	Yes	T2	N0	Insured	Married	26	1	Training	2
Male	Other	65-74	I	Local excision of tumor	No	No	T1	N0	Insured	Other	28	0	Training	1
Male	White	65-74	II	Local or pancreatectomy	No	No	T3	N0	Insured	Married	34	0	Training	3
Female	White	65-74	III	Total pancreatectomy	No	No	T3	N1	Insured	Married	3	1	Training	4
Female	Other	>74	I	No	No	No	T2	N0	Insured	Married	41	0	Training	2
Female	Other	65-74	II	Total pancreatectomy	No	No	T2	N0	Insured	Married	32	0	Training	2
Male	White	65-74	I	Local excision of tumor	No	No	T1	N0	Insured	Married	33	0	Training	1
Male	Other	65-74	III	Local excision of tumor	No	Yes	T3	N0	Insured	Married	4	1	Training	3
Female	White	65-74	III	No	No	No	T2	N0	Insured	Married	4	1	Training	2
Male	Other	65-74	III	Local or pancreatectomy	Yes	Yes	T2	N1	Insured	Married	25	1	Training	4
Female	White	65-74	III	No	Yes	Yes	T2	N0	Insured	Married	27	1	Training	2
Female	Other	>74	II	Local or pancreatectomy	No	No	T2	N1	Insured	Married	10	1	Training	4
Male	Other	65-74	I	Local or pancreatectomy	No	No	T2	N0	Insured	Married	31	0	Training	2
Male	Other	>74	I	Local or pancreatectomy	Yes	Yes	T3	N1	Insured	Married	13	1	Training	4
Male	Other	>74	I	Local or pancreatectomy	No	No	T2	N1	Insured	Married	28	0	Training	4
Female	White	>74	II	Local or pancreatectomy	No	No	T3	N1	Insured	Married	6	1	Training	4
Female	Other	>74	II	Local excision of tumor	No	No	T2	N0	Insured	Married	35	0	Training	2
Female	Other	65-74	II	Local or pancreatectomy	No	Yes	T3	N1	Insured	Other	21	1	Training	4
Male	Other	65-74	I	Local or pancreatectomy	Yes	Yes	T3	N0	Insured	Other	25	0	Training	3
Male	Other	>74	II	Local or pancreatectomy	No	Yes	T3	N1	Insured	Married	21	1	Training	4
Female	Other	>74	III	Local excision of tumor	No	No	T3	N0	Insured	Married	9	1	Training	3
Female	Other	65-74	III	No	Yes	Yes	T2	N0	Insured	Married	11	1	Training	2
Female	White	65-74	II	Local or pancreatectomy	Yes	Yes	T3	N0	Insured	Married	29	1	Training	3
Female	White	65-74	II	Local or pancreatectomy	Yes	Yes	T3	N1	Insured	Married	22	1	Training	4
Male	Other	>74	II	Local or pancreatectomy	No	No	T2	N0	Insured	Married	23	0	Training	2
Female	Other	65-74	II	Local excision of tumor	Yes	Yes	T3	N0	Insured	Married	12	1	Training	3
Female	White	65-74	II	Local excision of tumor	Yes	Yes	T3	N0	Insured	Married	22	0	Training	3
Female	Other	65-74	II	Local or pancreatectomy	No	No	T2	N1	Other	Married	20	0	Training	4
Male	Other	>74	II	Total pancreatectomy	No	No	T3	N1	Insured	Married	8	1	Training	4
Male	White	65-74	III	Local or pancreatectomy	No	No	T3	N1	Insured	Married	3	1	Training	4
Female	Other	65-74	I	Local excision of tumor	No	No	T2	N1	Insured	Married	26	0	Training	4
Male	White	65-74	III	Local or pancreatectomy	No	Yes	T3	N1	Other	Other	11	1	Training	4
Female	Other	65-74	III	Local or pancreatectomy	No	Yes	T3	N1	Other	Married	14	1	Training	4
Male	Other	>74	II	Local or pancreatectomy	No	No	T2	N0	Insured	Married	20	0	Training	2
Female	White	65-74	II	Local or pancreatectomy	No	No	T3	N1	Insured	Married	4	1	Training	4
Female	Other	65-74	III	No	No	Yes	T3	N0	Insured	Married	12	1	Training	3
Female	Other	>74	II	Local or pancreatectomy	No	No	T3	N1	Insured	Married	12	0	Training	4
Female	White	>74	III	Local or pancreatectomy	No	Yes	T3	N0	Insured	Married	14	0	Training	3
Male	White	65-74	II	Local or pancreatectomy	No	Yes	T3	N0	Insured	Married	20	0	Training	3
Female	White	>74	II	Local or pancreatectomy	No	No	T1	N0	Insured	Married	17	0	Training	1
Female	Other	>74	II	Local or pancreatectomy	No	No	T3	N0	Insured	Married	13	0	Training	3
Male	Other	65-74	I	Total pancreatectomy	No	No	T1	N0	Insured	Married	15	0	Training	1
Female	White	65-74	II	Local excision of tumor	No	Yes	T3	N0	Insured	Married	19	0	Training	3
Female	White	65-74	II	Local or pancreatectomy	No	Yes	T2	N1	Insured	Married	40	1	Training	4
Female	White	>74	III	Local or pancreatectomy	No	No	T3	N0	Insured	Married	6	1	Training	3
Female	White	65-74	II	Local or pancreatectomy	No	Yes	T2	N0	Insured	Married	50	0	Training	2
Female	White	>74	II	No	No	No	T3	N1	Insured	Married	7	1	Training	4
Female	White	>74	II	Total pancreatectomy	No	No	T2	N1	Insured	Married	5	1	Training	4
Female	White	65-74	II	Local or pancreatectomy	No	No	T3	N1	Insured	Married	30	0	Training	4
Male	White	65-74	III	Local or pancreatectomy	Yes	Yes	T3	N1	Insured	Married	33	0	Training	4
Female	White	65-74	III	No	No	Yes	T3	N0	Insured	Married	4	1	Training	3
Female	White	>74	II	Local or pancreatectomy	No	Yes	T3	N1	Insured	Married	33	0	Training	4
Male	White	65-74	I	Local or pancreatectomy	No	No	T2	N0	Insured	Married	49	1	Training	2
Male	White	65-74	III	Local or pancreatectomy	No	No	T3	N0	Insured	Married	7	1	Training	3
Female	White	65-74	I	Local excision of tumor	No	No	T1	N0	Insured	Other	28	1	Training	1
Female	White	65-74	II	Local or pancreatectomy	No	Yes	T3	N1	Insured	Married	33	0	Training	4
Female	White	>74	II	No	No	No	T2	N0	Insured	Married	5	1	Training	2
Male	White	65-74	III	Local or pancreatectomy	Yes	Yes	T3	N1	Insured	Married	15	1	Training	4
Male	White	>74	III	Local or pancreatectomy	No	No	T3	N1	Insured	Married	6	1	Training	4
Female	White	65-74	I	Local excision of tumor	No	No	T2	N0	Insured	Married	51	0	Training	2
Female	White	65-74	I	Local excision of tumor	No	No	T1	N0	Insured	Married	56	0	Training	1
Female	White	>74	II	Local or pancreatectomy	Yes	Yes	T1	N0	Insured	Married	72	0	Training	1
Female	White	>74	II	Local or pancreatectomy	Yes	Yes	T3	N1	Insured	Married	9	1	Training	4
Male	White	>74	II	Local or pancreatectomy	Yes	Yes	T2	N1	Insured	Married	32	1	Training	4
Male	White	>74	II	Local or pancreatectomy	No	Yes	T3	N1	Insured	Married	13	1	Training	4
Female	White	65-74	II	Total pancreatectomy	No	Yes	T3	N1	Insured	Married	66	0	Training	4
Male	White	65-74	III	Local or pancreatectomy	No	No	T3	N1	Insured	Married	1	1	Training	4
Female	White	>74	I	Local excision of tumor	No	Yes	T3	N0	Insured	Married	10	1	Training	3
Male	White	>74	II	No	No	Yes	T3	N0	Insured	Married	21	1	Training	3
Male	White	65-74	III	Local or pancreatectomy	No	Yes	T3	N0	Insured	Married	15	1	Training	3
Female	White	65-74	III	Local or pancreatectomy	No	Yes	T3	N1	Insured	Married	19	1	Training	4
Male	White	65-74	II	Local or pancreatectomy	No	No	T2	N1	Insured	Married	3	1	Training	4
Female	White	>74	III	Local excision of tumor	No	Yes	T3	N1	Insured	Married	7	1	Training	4
Female	White	>74	III	Local or pancreatectomy	No	Yes	T2	N0	Insured	Other	46	0	Training	2
Male	White	65-74	I	Local excision of tumor	No	No	T1	N0	Insured	Married	39	0	Training	1
Male	White	65-74	III	No	No	Yes	T2	N0	Insured	Married	11	1	Training	2
Female	White	65-74	I	Local or pancreatectomy	No	Yes	T3	N1	Insured	Married	23	1	Training	4
Female	White	>74	II	No	Yes	No	T2	N0	Insured	Married	23	1	Training	2
Female	White	65-74	I	No	Yes	Yes	T2	N0	Insured	Married	11	1	Training	2
Male	White	>74	II	Local or pancreatectomy	No	No	T3	N0	Insured	Other	1	1	Training	3
Male	White	65-74	I	No	No	No	T1	N0	Insured	Other	13	0	Training	1
Female	White	>74	IV	No	Yes	Yes	T2	N0	Insured	Married	5	1	Training	2
Male	White	>74	I	No	No	No	T1	N0	Insured	Married	45	0	Training	1
Male	White	65-74	III	Local or pancreatectomy	No	Yes	T2	N0	Insured	Married	15	1	Training	2
Male	White	>74	III	Local or pancreatectomy	No	No	T3	N1	Insured	Married	1	1	Training	4
Male	White	65-74	III	Local or pancreatectomy	Yes	Yes	T3	N1	Insured	Married	30	1	Training	4
Male	White	65-74	II	Local or pancreatectomy	No	No	T3	N1	Insured	Married	26	1	Training	4
Male	White	>74	II	Extended pancreatoduodenectomy	No	Yes	T3	N1	Insured	Married	32	1	Training	4
Male	White	>74	I	Extended pancreatoduodenectomy	No	Yes	T1	N0	Insured	Married	32	1	Training	1
Female	White	65-74	II	Local or pancreatectomy	Yes	No	T3	N1	Insured	Married	16	1	Training	4
Male	White	>74	III	No	No	No	T3	N0	Insured	Married	1	1	Training	3
Male	White	65-74	II	Local excision of tumor	No	Yes	T3	N1	Insured	Married	23	1	Training	4
Male	White	65-74	II	Local excision of tumor	No	Yes	T2	N0	Insured	Married	13	1	Training	2
Male	White	65-74	I	Local excision of tumor	No	No	T2	N0	Insured	Married	24	0	Training	2
Female	White	65-74	III	Total pancreatectomy	No	Yes	T3	N1	Insured	Married	8	1	Training	4
Female	White	65-74	II	No	No	No	T3	N1	Insured	Married	72	0	Training	4
Female	White	65-74	II	Local or pancreatectomy	Yes	Yes	T3	N0	Insured	Married	31	1	Training	3
Male	White	65-74	III	Total pancreatectomy	Yes	Yes	T3	N1	Insured	Married	35	0	Training	4
Male	White	>74	II	No	No	No	T2	N0	Insured	Married	2	1	Training	2
Female	White	>74	III	Total pancreatectomy	No	Yes	T2	N0	Insured	Married	15	1	Training	2
Female	White	>74	I	Total pancreatectomy	No	Yes	T3	N0	Insured	Married	7	1	Training	3
Female	White	>74	II	No	No	No	T3	N0	Insured	Married	4	1	Training	3
Female	White	65-74	III	Local or pancreatectomy	No	Yes	T3	N1	Insured	Married	3	1	Training	4
Male	White	>74	II	No	No	Yes	T3	N0	Insured	Married	9	1	Training	3
Female	White	>74	I	No	No	No	T2	N0	Insured	Married	5	1	Training	2
Female	White	65-74	IV	Total pancreatectomy	No	Yes	T3	N1	Insured	Married	10	1	Training	4
Female	White	>74	III	Local or pancreatectomy	No	Yes	T3	N0	Insured	Married	62	1	Training	3
Male	White	65-74	II	Local or pancreatectomy	Yes	Yes	T3	N1	Insured	Married	10	1	Training	4
Male	White	>74	I	Total pancreatectomy	No	No	T1	N0	Insured	Married	43	1	Training	1
Male	White	65-74	III	Local or pancreatectomy	Yes	Yes	T3	N1	Insured	Married	12	1	Training	4
Male	White	>74	II	No	Yes	Yes	T3	N0	Insured	Married	6	1	Training	3
Male	White	65-74	III	Local excision of tumor	Yes	Yes	T2	N1	Insured	Married	8	1	Training	4
Male	White	>74	II	Local or pancreatectomy	No	No	T2	N0	Insured	Married	8	1	Training	2
Male	White	65-74	III	Local or pancreatectomy	No	Yes	T3	N1	Insured	Married	25	1	Training	4
Male	White	65-74	III	Local or pancreatectomy	Yes	Yes	T3	N1	Insured	Married	27	1	Training	4
Female	Other	65-74	II	Local or pancreatectomy	No	No	T1	N0	Insured	Married	45	1	Training	1
Male	White	65-74	III	Local or pancreatectomy	Yes	Yes	T3	N0	Insured	Married	9	1	Training	3
Female	White	>74	III	Local or pancreatectomy	No	No	T2	N0	Insured	Married	53	1	Training	2
Female	White	>74	II	Local or pancreatectomy	Yes	Yes	T3	N1	Insured	Married	27	1	Training	4
Female	White	65-74	II	Local excision of tumor	Yes	Yes	T3	N0	Insured	Married	65	1	Training	3
Female	White	65-74	III	Local or pancreatectomy	Yes	Yes	T3	N1	Insured	Married	52	1	Training	4
Female	White	>74	II	Local or pancreatectomy	No	No	T3	N1	Insured	Married	7	1	Training	4
Male	White	>74	III	Extended pancreatoduodenectomy	Yes	Yes	T3	N0	Insured	Married	18	1	Training	3
Male	White	65-74	I	Local excision of tumor	No	No	T1	N0	Insured	Married	30	0	Training	1
Male	White	>74	II	Local or pancreatectomy	Yes	Yes	T3	N0	Insured	Married	8	1	Training	3
Male	White	65-74	III	Local excision of tumor	Yes	Yes	T3	N1	Insured	Married	25	1	Training	4
Male	White	>74	II	No	No	No	T2	N0	Insured	Married	3	1	Training	2
Female	White	>74	I	Local or pancreatectomy	No	Yes	T3	N1	Insured	Married	37	1	Training	4
Female	White	>74	III	Local or pancreatectomy	No	No	T3	N1	Insured	Married	2	1	Training	4
Female	White	>74	III	Local or pancreatectomy	Yes	Yes	T3	N1	Insured	Married	20	1	Training	4
Female	White	>74	II	No	No	No	T3	N0	Insured	Married	13	1	Training	3
Female	White	65-74	III	Local or pancreatectomy	No	No	T3	N0	Insured	Married	65	1	Training	3
Male	White	>74	III	Local or pancreatectomy	Yes	Yes	T3	N1	Insured	Married	78	0	Training	4
Female	White	>74	II	No	Yes	Yes	T3	N1	Insured	Married	26	1	Training	4
Female	White	>74	II	Local or pancreatectomy	Yes	Yes	T3	N1	Insured	Married	82	0	Training	4
Female	White	>74	II	Local or pancreatectomy	No	Yes	T3	N1	Insured	Married	14	1	Training	4
Female	White	65-74	II	Local excision of tumor	Yes	Yes	T3	N1	Insured	Married	11	1	Training	4
Female	White	>74	III	Local or pancreatectomy	Yes	Yes	T3	N1	Insured	Other	14	1	Training	4
Female	White	65-74	II	Local or pancreatectomy	No	No	T1	N0	Insured	Married	77	0	Training	1
Female	White	>74	II	Local excision of tumor	No	No	T3	N0	Insured	Married	65	1	Training	3
Male	White	>74	III	Total pancreatectomy	No	No	T3	N0	Insured	Married	4	1	Training	3
Female	White	65-74	III	Local or pancreatectomy	Yes	Yes	T3	N0	Insured	Married	16	1	Training	3
Male	White	>74	III	Local or pancreatectomy	Yes	Yes	T3	N1	Insured	Married	80	0	Training	4
Female	White	65-74	II	Total pancreatectomy	Yes	Yes	T3	N1	Insured	Other	70	0	Training	4
Female	White	65-74	II	No	No	Yes	T3	N0	Insured	Married	12	1	Training	3
Female	White	>74	III	Local or pancreatectomy	No	Yes	T3	N1	Insured	Married	46	1	Training	4
Female	White	>74	II	Local or pancreatectomy	No	No	T3	N0	Insured	Married	5	1	Training	3
Female	White	>74	II	Local or pancreatectomy	No	No	T3	N1	Insured	Married	35	1	Training	4
Male	White	>74	III	Local or pancreatectomy	No	Yes	T3	N1	Insured	Married	6	1	Training	4
Male	White	65-74	III	Local or pancreatectomy	Yes	Yes	T3	N1	Insured	Married	51	1	Training	4
Male	White	>74	II	Local excision of tumor	No	Yes	T3	N1	Insured	Married	22	0	Training	4
Female	White	65-74	IV	No	No	Yes	T2	N1	Insured	Married	1	1	Training	4
Male	White	65-74	III	No	No	Yes	T2	N1	Insured	Married	4	1	Training	4
Male	White	65-74	III	No	No	Yes	T3	N0	Insured	Married	15	1	Training	3
Male	White	>74	II	No	Yes	Yes	T3	N0	Insured	Married	4	1	Training	3
Male	White	>74	II	No	Yes	Yes	T3	N0	Insured	Other	16	1	Training	3
Male	White	65-74	III	Extended pancreatoduodenectomy	No	No	T3	N0	Insured	Married	1	1	Training	3
Male	White	65-74	I	Local or pancreatectomy	Yes	No	T2	N0	Insured	Married	68	0	Training	2
Male	White	65-74	III	Total pancreatectomy	Yes	Yes	T3	N1	Insured	Married	21	1	Training	4
Male	White	>74	III	Local or pancreatectomy	No	No	T2	N1	Insured	Married	19	1	Training	4
Female	White	>74	I	Local or pancreatectomy	No	No	T2	N1	Insured	Married	66	0	Training	4
Male	White	>74	I	No	Yes	Yes	T3	N0	Insured	Married	6	1	Training	3
Male	White	>74	II	Local or pancreatectomy	No	No	T3	N1	Insured	Married	27	1	Training	4
Female	White	65-74	III	Extended pancreatoduodenectomy	Yes	Yes	T3	N1	Insured	Married	10	1	Training	4
Female	White	65-74	III	No	Yes	Yes	T3	N0	Insured	Married	6	1	Training	3
Female	White	65-74	II	Local or pancreatectomy	No	Yes	T3	N1	Insured	Married	44	1	Training	4
Male	White	65-74	III	Local or pancreatectomy	No	Yes	T3	N1	Insured	Married	4	1	Training	4
Male	White	65-74	II	Local or pancreatectomy	Yes	Yes	T3	N1	Insured	Married	12	1	Training	4
Female	White	>74	II	Local or pancreatectomy	No	No	T3	N0	Insured	Married	16	1	Training	3
Female	White	65-74	II	Local or pancreatectomy	Yes	Yes	T3	N1	Insured	Married	6	1	Training	4
Male	White	>74	III	Local or pancreatectomy	Yes	Yes	T3	N1	Insured	Married	25	1	Training	4
Female	White	>74	III	Local or pancreatectomy	No	Yes	T3	N1	Insured	Married	10	1	Training	4
Female	White	>74	II	Local or pancreatectomy	Yes	Yes	T3	N1	Insured	Married	25	1	Training	4
Male	White	>74	II	Local or pancreatectomy	No	No	T3	N1	Insured	Married	1	1	Training	4
Female	White	65-74	II	Local excision of tumor	Yes	Yes	T3	N1	Insured	Married	27	1	Training	4
Male	White	>74	II	No	No	No	T2	N0	Insured	Married	32	1	Training	2
Male	White	>74	II	Local or pancreatectomy	No	No	T3	N0	Insured	Married	3	1	Training	3
Male	White	65-74	II	Local or pancreatectomy	No	No	T3	N0	Insured	Married	1	1	Training	3
Male	White	65-74	II	Total pancreatectomy	Yes	Yes	T3	N0	Insured	Married	55	1	Training	3
Male	White	>74	I	Local excision of tumor	No	Yes	T3	N1	Insured	Married	33	1	Training	4
Male	White	65-74	III	Total pancreatectomy	Yes	Yes	T3	N1	Insured	Married	48	1	Training	4
Male	White	65-74	II	Local excision of tumor	No	No	T1	N0	Insured	Other	38	1	Training	1
Female	White	>74	III	Local or pancreatectomy	No	Yes	T3	N1	Insured	Married	14	1	Training	4
Female	White	65-74	III	Local or pancreatectomy	Yes	Yes	T3	N1	Insured	Married	9	1	Training	4
Female	White	>74	III	Local or pancreatectomy	No	Yes	T3	N1	Insured	Married	22	0	Training	4
Female	White	65-74	II	Local excision of tumor	No	Yes	T3	N0	Insured	Married	4	1	Training	3
Male	White	65-74	III	Local or pancreatectomy	No	No	T2	N0	Other	Married	3	1	Training	2
Male	White	65-74	II	Local or pancreatectomy	No	Yes	T3	N1	Insured	Married	54	1	Training	4
Male	White	>74	II	Local or pancreatectomy	No	No	T3	N1	Insured	Married	13	1	Training	4
Male	White	>74	III	Local or pancreatectomy	No	Yes	T3	N0	Insured	Married	25	1	Training	3
Male	White	65-74	II	Local excision of tumor	No	Yes	T3	N0	Insured	Married	8	1	Training	3
Male	White	>74	II	Local excision of tumor	No	No	T3	N0	Insured	Married	52	0	Training	3
Female	White	65-74	III	Local or pancreatectomy	Yes	Yes	T3	N1	Insured	Married	21	1	Training	4
Male	White	65-74	III	Local excision of tumor	No	Yes	T2	N1	Insured	Married	21	1	Training	4
Female	White	65-74	II	Total pancreatectomy	No	No	T3	N0	Insured	Married	12	1	Training	3
Female	White	>74	II	Total pancreatectomy	No	No	T1	N0	Insured	Married	51	1	Training	1
Female	White	65-74	II	Local or pancreatectomy	Yes	Yes	T3	N1	Insured	Other	32	1	Training	4
Male	White	65-74	I	Local excision of tumor	No	No	T1	N0	Insured	Married	49	0	Training	1
Female	White	65-74	III	Local or pancreatectomy	No	Yes	T3	N1	Insured	Married	51	0	Training	4
Female	White	65-74	I	Local excision of tumor	No	No	T2	N0	Insured	Married	56	0	Training	2
Female	White	>74	III	No	No	Yes	T3	N1	Insured	Married	7	1	Training	4
Male	White	>74	III	No	No	No	T3	N0	Insured	Married	4	1	Training	3
Male	White	>74	II	Local or pancreatectomy	No	Yes	T3	N0	Insured	Married	21	1	Training	3
Male	White	65-74	III	Local or pancreatectomy	No	Yes	T3	N1	Insured	Married	26	1	Training	4
Female	White	>74	III	No	No	No	T3	N0	Insured	Married	9	1	Training	3
Male	White	65-74	I	Local excision of tumor	No	No	T1	N0	Insured	Married	32	0	Training	1
Female	White	>74	III	Local or pancreatectomy	No	No	T3	N1	Insured	Married	25	1	Training	4
Male	White	65-74	II	Local or pancreatectomy	Yes	Yes	T2	N0	Insured	Married	22	1	Training	2
Female	White	>74	II	Local excision of tumor	Yes	Yes	T3	N1	Insured	Married	11	1	Training	4
Male	White	>74	II	No	No	No	T2	N0	Insured	Married	53	0	Training	2
Female	White	65-74	III	Local or pancreatectomy	No	Yes	T3	N1	Insured	Married	29	1	Training	4
Male	White	>74	II	Total pancreatectomy	Yes	Yes	T3	N1	Insured	Married	46	0	Training	4
Female	White	65-74	III	Local or pancreatectomy	No	No	T3	N1	Insured	Married	12	1	Training	4
Male	White	65-74	II	Total pancreatectomy	Yes	Yes	T1	N0	Insured	Married	38	1	Training	1
Female	White	65-74	II	Local excision of tumor	No	Yes	T3	N0	Insured	Married	6	1	Training	3
Female	White	>74	II	Extended pancreatoduodenectomy	No	No	T3	N1	Insured	Married	11	1	Training	4
Male	White	>74	II	Local excision of tumor	No	No	T1	N0	Insured	Married	45	0	Training	1
Female	White	65-74	II	Local or pancreatectomy	No	Yes	T3	N0	Insured	Married	18	1	Training	3
Male	White	65-74	I	Local or pancreatectomy	Yes	Yes	T3	N1	Insured	Other	6	1	Training	4
Male	White	>74	II	Local or pancreatectomy	No	Yes	T3	N1	Insured	Married	14	1	Training	4
Male	White	>74	II	Local or pancreatectomy	Yes	Yes	T3	N0	Insured	Married	45	0	Training	3
Male	White	65-74	II	Local or pancreatectomy	Yes	Yes	T3	N1	Insured	Married	4	1	Training	4
Female	White	65-74	II	Local excision of tumor	No	Yes	T3	N1	Insured	Married	38	1	Training	4
Female	White	>74	I	Local or pancreatectomy	No	No	T2	N0	Insured	Married	44	0	Training	2
Female	White	>74	III	Local or pancreatectomy	No	Yes	T3	N0	Insured	Married	38	0	Training	3
Male	White	65-74	I	Local or pancreatectomy	Yes	Yes	T3	N1	Insured	Married	30	1	Training	4
Female	White	65-74	I	No	No	No	T1	N0	Insured	Married	29	1	Training	1
Male	Black	65-74	II	Total pancreatectomy	No	No	T2	N0	Insured	Married	35	0	Training	2
Female	White	65-74	II	Local or pancreatectomy	No	Yes	T3	N1	Insured	Married	9	1	Training	4
Female	White	65-74	II	Local or pancreatectomy	Yes	Yes	T3	N1	Insured	Married	30	1	Training	4
Male	White	65-74	III	Local excision of tumor	Yes	Yes	T1	N1	Insured	Married	21	1	Training	4
Female	White	65-74	II	Local or pancreatectomy	No	No	T3	N1	Insured	Married	38	0	Training	4
Male	White	65-74	I	Local or pancreatectomy	No	No	T1	N0	Insured	Married	60	0	Training	1
Male	White	>74	III	Local or pancreatectomy	No	No	T3	N1	Insured	Married	5	1	Training	4
Male	White	65-74	III	Local or pancreatectomy	No	Yes	T3	N1	Insured	Married	34	0	Training	4
Male	White	>74	II	No	No	No	T2	N0	Insured	Married	35	0	Training	2
Male	White	65-74	I	No	No	No	T1	N0	Insured	Married	31	0	Training	1
Male	White	65-74	I	Local excision of tumor	No	No	T2	N0	Insured	Married	41	0	Training	2
Male	White	65-74	III	Extended pancreatoduodenectomy	Yes	Yes	T3	N0	Insured	Married	22	1	Training	3
Female	White	65-74	II	Total pancreatectomy	Yes	Yes	T3	N1	Insured	Married	20	1	Training	4
Female	White	>74	I	No	No	Yes	T1	N0	Insured	Married	18	1	Training	1
Female	White	>74	II	Local or pancreatectomy	Yes	Yes	T3	N1	Insured	Married	12	1	Training	4
Male	White	65-74	III	Local excision of tumor	No	Yes	T3	N0	Insured	Married	36	0	Training	3
Male	White	65-74	III	Total pancreatectomy	No	Yes	T3	N1	Insured	Married	21	1	Training	4
Male	White	65-74	I	No	No	No	T1	N0	Insured	Married	12	1	Training	1
Male	White	65-74	III	Local or pancreatectomy	Yes	Yes	T3	N0	Insured	Married	15	0	Training	3
Female	White	65-74	II	Local or pancreatectomy	No	Yes	T3	N1	Insured	Married	23	1	Training	4
Female	White	>74	III	Extended pancreatoduodenectomy	No	No	T3	N1	Insured	Married	14	1	Training	4
Female	White	65-74	II	Total pancreatectomy	No	Yes	T3	N1	Insured	Married	14	1	Training	4
Male	White	65-74	II	Total pancreatectomy	No	Yes	T3	N1	Insured	Married	8	1	Training	4
Male	White	>74	II	Local or pancreatectomy	No	No	T2	N1	Insured	Married	40	0	Training	4
Male	White	65-74	III	Local or pancreatectomy	Yes	Yes	T2	N1	Insured	Married	15	1	Training	4
Male	White	65-74	III	Local or pancreatectomy	No	Yes	T3	N0	Insured	Married	30	1	Training	3
Male	White	65-74	II	Local excision of tumor	Yes	Yes	T3	N1	Insured	Married	32	1	Training	4
Female	White	65-74	II	Local or pancreatectomy	No	Yes	T3	N1	Insured	Married	38	0	Training	4
Female	White	65-74	III	Total pancreatectomy	Yes	Yes	T3	N0	Insured	Married	44	0	Training	3
Male	White	65-74	II	Local or pancreatectomy	Yes	Yes	T2	N0	Insured	Married	40	0	Training	2
Male	White	>74	I	No	No	No	T1	N0	Insured	Married	38	0	Training	1
Female	White	65-74	I	Local or pancreatectomy	No	No	T3	N0	Insured	Married	33	0	Training	3
Female	White	>74	II	Local or pancreatectomy	Yes	Yes	T3	N1	Insured	Married	24	1	Training	4
Male	White	>74	II	Local or pancreatectomy	No	Yes	T3	N1	Insured	Married	24	1	Training	4
Male	White	65-74	I	Local excision of tumor	No	No	T1	N0	Insured	Other	19	0	Training	1
Female	White	65-74	III	Total pancreatectomy	No	Yes	T3	N0	Insured	Married	11	1	Training	3
Female	White	>74	II	Local or pancreatectomy	No	Yes	T3	N0	Insured	Married	30	0	Training	3
Female	White	65-74	II	Local excision of tumor	No	No	T3	N0	Insured	Married	30	0	Training	3
Female	White	>74	II	No	No	No	T2	N0	Insured	Married	3	1	Training	2
Female	White	>74	I	No	No	No	T1	N0	Insured	Married	19	0	Training	1
Male	White	>74	I	Local excision of tumor	No	No	T2	N0	Insured	Other	16	1	Training	2
Male	White	65-74	II	Local or pancreatectomy	Yes	Yes	T3	N0	Insured	Married	29	0	Training	3
Male	White	65-74	I	Total pancreatectomy	Yes	Yes	T3	N0	Insured	Married	11	1	Training	3
Female	White	65-74	II	Total pancreatectomy	No	No	T3	N1	Insured	Married	9	1	Training	4
Female	White	65-74	II	Local or pancreatectomy	Yes	Yes	T3	N0	Insured	Married	10	1	Training	3
Female	White	65-74	II	Local excision of tumor	No	No	T1	N0	Insured	Married	34	0	Training	1
Male	White	65-74	III	Local or pancreatectomy	No	Yes	T3	N0	Insured	Married	5	1	Training	3
Male	White	65-74	III	Local or pancreatectomy	No	No	T3	N1	Insured	Married	5	1	Training	4
Female	White	65-74	III	Local or pancreatectomy	Yes	Yes	T3	N1	Insured	Married	13	1	Training	4
Male	White	>74	II	Local or pancreatectomy	No	Yes	T3	N0	Insured	Married	32	0	Training	3
Male	White	>74	I	No	No	No	T1	N0	Insured	Married	3	1	Training	1
Male	White	>74	I	Local excision of tumor	No	Yes	T2	N0	Insured	Married	24	0	Training	2
Female	White	>74	I	No	No	No	T3	N1	Insured	Married	15	1	Training	4
Male	White	65-74	II	Local excision of tumor	No	No	T2	N0	Insured	Married	25	0	Training	2
Male	White	>74	I	Local or pancreatectomy	No	Yes	T3	N0	Insured	Married	35	0	Training	3
Male	White	>74	I	Local or pancreatectomy	No	Yes	T1	N0	Insured	Married	33	0	Training	1
Male	White	65-74	I	Local excision of tumor	No	No	T1	N0	Insured	Other	35	0	Training	1
Female	White	65-74	III	Total pancreatectomy	No	Yes	T3	N0	Insured	Married	10	1	Training	3
Male	White	65-74	II	Local or pancreatectomy	Yes	Yes	T3	N0	Insured	Married	35	0	Training	3
Female	White	65-74	II	Local excision of tumor	No	Yes	T3	N0	Insured	Married	31	1	Training	3
Female	White	>74	III	Local or pancreatectomy	No	Yes	T3	N1	Insured	Married	9	1	Training	4
Female	White	65-74	II	Local excision of tumor	Yes	Yes	T3	N0	Insured	Married	34	0	Training	3
Female	White	65-74	II	Total pancreatectomy	No	No	T2	N1	Insured	Married	13	1	Training	4
Female	White	65-74	II	Total pancreatectomy	No	Yes	T3	N1	Insured	Married	14	1	Training	4
Male	White	65-74	II	Local excision of tumor	Yes	Yes	T3	N1	Insured	Married	24	0	Training	4
Female	White	65-74	II	Local or pancreatectomy	Yes	Yes	T3	N1	Insured	Married	26	0	Training	4
Male	White	>74	II	Local or pancreatectomy	No	Yes	T3	N1	Other	Married	17	1	Training	4
Male	White	65-74	II	Local excision of tumor	No	No	T2	N0	Insured	Married	21	0	Training	2
Male	White	65-74	II	Local or pancreatectomy	Yes	Yes	T3	N0	Other	Married	11	1	Training	3
Female	White	65-74	II	No	Yes	Yes	T3	N0	Insured	Married	23	0	Training	3
Female	White	65-74	IV	Local or pancreatectomy	No	Yes	T3	N1	Insured	Other	6	1	Training	4
Male	Black	65-74	III	Local or pancreatectomy	Yes	Yes	T3	N1	Insured	Married	29	0	Training	4
Female	White	65-74	II	Total pancreatectomy	No	Yes	T3	N1	Insured	Married	29	0	Training	4
Male	White	>74	I	Local excision of tumor	No	No	T2	N0	Insured	Married	30	0	Training	2
Female	White	65-74	II	Local excision of tumor	No	Yes	T1	N0	Insured	Married	26	0	Training	1
Male	White	>74	II	Local or pancreatectomy	Yes	Yes	T3	N0	Insured	Married	19	0	Training	3
Female	White	65-74	I	Local excision of tumor	No	No	T2	N0	Insured	Married	19	0	Training	2
Male	White	>74	I	Local or pancreatectomy	No	No	T1	N0	Insured	Married	18	0	Training	1
Female	White	65-74	II	Local or pancreatectomy	No	Yes	T3	N1	Other	Married	18	0	Training	4
Male	White	65-74	I	Local excision of tumor	No	No	T2	N0	Insured	Married	16	0	Training	2
Male	White	>74	III	Local or pancreatectomy	No	Yes	T2	N0	Insured	Married	18	0	Training	2
Female	White	>74	II	No	No	No	T3	N0	Insured	Married	1	1	Training	3
Male	White	65-74	IV	No	No	No	T3	N1	Insured	Married	1	1	Training	4
Female	White	65-74	III	Local or pancreatectomy	Yes	Yes	T3	N1	Insured	Other	11	1	Training	4
Male	White	65-74	I	Total pancreatectomy	No	No	T3	N1	Insured	Married	23	0	Training	4
Male	White	65-74	II	Extended pancreatoduodenectomy	Yes	Yes	T3	N1	Insured	Married	23	0	Training	4
Male	White	65-74	IV	Local or pancreatectomy	Yes	Yes	T3	N1	Insured	Married	15	0	Training	4
Female	White	65-74	I	Local excision of tumor	No	No	T1	N0	Insured	Married	15	0	Training	1
Female	White	>74	III	No	No	No	T3	N0	Insured	Married	6	1	Training	3
Male	White	>74	III	Local or pancreatectomy	No	Yes	T3	N0	Insured	Married	18	0	Training	3
Male	White	65-74	II	Local or pancreatectomy	No	Yes	T3	N0	Insured	Married	10	1	Training	3
Male	White	65-74	II	Local or pancreatectomy	No	No	T3	N1	Insured	Married	21	0	Training	4
Female	White	65-74	III	No	Yes	Yes	T3	N0	Insured	Married	15	0	Training	3
Male	White	>74	II	Local excision of tumor	No	No	T3	N1	Insured	Married	19	1	Training	4
Male	White	65-74	II	Local or pancreatectomy	No	Yes	T3	N1	Insured	Other	16	0	Training	4
Female	White	65-74	I	Local excision of tumor	Yes	Yes	T2	N1	Insured	Married	15	0	Training	4
Female	White	65-74	III	Total pancreatectomy	Yes	Yes	T3	N1	Insured	Married	10	1	Training	4
Female	White	65-74	II	Local or pancreatectomy	No	No	T3	N1	Insured	Married	12	1	Training	4
Female	White	>74	III	No	No	Yes	T3	N0	Insured	Married	10	1	Training	3
Female	White	>74	III	No	No	No	T2	N0	Insured	Married	1	1	Training	2
Female	White	>74	I	No	No	No	T3	N0	Insured	Married	6	1	Training	3
Male	White	>74	III	No	No	No	T2	N0	Insured	Married	4	1	Training	2
Male	White	65-74	IV	No	No	No	T2	N1	Insured	Other	1	1	Training	4
Female	White	65-74	II	No	No	No	T2	N0	Insured	Other	2	1	Training	2
Male	White	>74	I	Local excision of tumor	No	No	T2	N1	Insured	Married	20	0	Training	4
Male	White	>74	II	Local excision of tumor	No	No	T2	N0	Insured	Married	32	0	Training	2
Female	White	>74	II	Local or pancreatectomy	No	No	T3	N0	Insured	Married	10	1	Training	3
Male	White	>74	II	Local or pancreatectomy	Yes	Yes	T3	N1	Insured	Married	20	1	Training	4
Female	White	>74	III	No	Yes	Yes	T2	N0	Insured	Married	24	1	Training	2
Female	White	65-74	III	Local excision of tumor	No	Yes	T2	N0	Insured	Married	31	1	Training	2
Female	White	>74	I	Total pancreatectomy	No	Yes	T3	N1	Insured	Married	17	1	Training	4
Male	White	>74	II	No	No	Yes	T2	N0	Insured	Married	24	0	Training	2
Male	White	>74	II	No	No	Yes	T2	N1	Insured	Married	5	1	Training	4
Male	White	>74	I	Local or pancreatectomy	No	Yes	T3	N1	Insured	Married	10	1	Training	4
Male	White	>74	I	Total pancreatectomy	No	No	T3	N0	Insured	Married	3	1	Training	3
Male	White	65-74	II	Local or pancreatectomy	Yes	Yes	T3	N0	Insured	Married	40	1	Training	3
Male	White	65-74	II	Local or pancreatectomy	No	Yes	T3	N1	Insured	Married	13	1	Training	4
Male	White	65-74	II	Local excision of tumor	No	Yes	T2	N0	Insured	Married	16	1	Training	2
Female	White	65-74	I	No	No	Yes	T3	N0	Insured	Married	2	1	Training	3
Male	White	65-74	II	Local or pancreatectomy	No	No	T3	N1	Insured	Married	1	1	Training	4
Male	Other	65-74	III	Total pancreatectomy	Yes	Yes	T3	N1	Insured	Married	47	1	Training	4
Female	White	65-74	II	Local or pancreatectomy	No	No	T3	N1	Insured	Other	32	1	Training	4
Female	White	65-74	II	Local or pancreatectomy	No	No	T3	N1	Insured	Other	13	1	Training	4
Female	White	65-74	III	Local or pancreatectomy	No	No	T3	N1	Insured	Married	23	1	Training	4
Female	White	65-74	I	No	No	Yes	T3	N0	Insured	Married	44	1	Training	3
Male	White	65-74	I	Local excision of tumor	No	No	T2	N1	Insured	Married	13	0	Training	4
Male	Other	>74	III	No	No	No	T3	N0	Other	Married	1	1	Training	3
Female	White	>74	I	No	No	No	T3	N0	Insured	Married	1	1	Training	3
Female	Other	>74	II	Total pancreatectomy	No	No	T3	N1	Insured	Married	8	1	Training	4
Male	White	65-74	III	Local excision of tumor	Yes	Yes	T3	N0	Insured	Married	12	1	Training	3
Male	White	65-74	II	Local or pancreatectomy	No	No	T2	N0	Insured	Married	56	1	Training	2
Male	White	65-74	I	Local excision of tumor	No	No	T2	N0	Insured	Married	70	0	Training	2
Male	White	65-74	III	No	No	No	T3	N0	Insured	Other	10	1	Training	3
Female	Other	65-74	II	Total pancreatectomy	No	No	T1	N0	Insured	Married	48	1	Training	1
Male	White	65-74	II	Local or pancreatectomy	No	No	T3	N0	Insured	Married	15	1	Training	3
Male	White	65-74	II	No	No	No	T2	N0	Insured	Married	7	1	Training	2
Male	White	65-74	III	Local or pancreatectomy	Yes	Yes	T3	N0	Insured	Married	36	1	Training	3
Male	White	>74	II	No	No	No	T2	N0	Insured	Married	32	1	Training	2
Male	White	>74	II	No	No	No	T3	N0	Insured	Married	4	1	Training	3
Female	White	65-74	III	Local or pancreatectomy	No	Yes	T3	N0	Insured	Other	21	1	Training	3
Female	White	65-74	III	Local or pancreatectomy	No	No	T3	N1	Insured	Married	11	1	Training	4
Female	White	65-74	II	No	Yes	Yes	T3	N0	Insured	Other	18	1	Training	3
Female	White	65-74	III	No	Yes	Yes	T1	N1	Insured	Married	5	1	Training	4
Female	White	65-74	II	Extended pancreatoduodenectomy	No	Yes	T3	N1	Insured	Married	32	1	Training	4
Male	White	>74	I	No	Yes	Yes	T2	N0	Insured	Married	33	1	Training	2
Female	White	65-74	I	Total pancreatectomy	Yes	Yes	T2	N0	Insured	Other	51	0	Training	2
Female	White	65-74	III	No	No	Yes	T2	N1	Insured	Other	35	1	Training	4
Female	White	65-74	III	No	Yes	Yes	T3	N0	Insured	Other	21	1	Training	3
Male	White	65-74	II	Local or pancreatectomy	Yes	Yes	T3	N1	Insured	Married	15	1	Training	4
Male	White	65-74	III	Local or pancreatectomy	No	No	T3	N1	Insured	Married	44	0	Training	4
Female	White	>74	III	Local or pancreatectomy	No	No	T3	N0	Insured	Married	42	1	Training	3
Male	White	65-74	I	Local or pancreatectomy	No	No	T3	N1	Insured	Other	20	1	Training	4
Female	White	65-74	III	Extended pancreatoduodenectomy	No	No	T3	N1	Insured	Married	21	1	Training	4
Male	White	65-74	III	Local excision of tumor	No	No	T3	N1	Insured	Other	8	1	Training	4
Female	White	65-74	I	Local or pancreatectomy	No	No	T1	N0	Insured	Married	54	0	Training	1
Female	White	65-74	I	Local excision of tumor	No	No	T1	N0	Insured	Married	49	0	Training	1
Male	White	>74	III	Local excision of tumor	Yes	Yes	T3	N1	Insured	Married	18	1	Training	4
Female	White	65-74	II	No	No	Yes	T3	N0	Insured	Other	10	1	Training	3
Male	White	65-74	III	No	Yes	Yes	T3	N0	Insured	Married	4	1	Training	3
Female	White	>74	III	Local excision of tumor	No	Yes	T2	N1	Insured	Married	25	1	Training	4
Male	White	>74	III	Local or pancreatectomy	No	No	T3	N1	Insured	Married	2	1	Training	4
Female	White	>74	III	No	No	Yes	T3	N0	Insured	Married	6	1	Training	3
Female	White	>74	II	Local or pancreatectomy	No	Yes	T3	N1	Insured	Married	18	1	Training	4
Female	White	65-74	I	Total pancreatectomy	Yes	Yes	T3	N1	Insured	Married	47	0	Training	4
Male	White	65-74	III	Local or pancreatectomy	Yes	Yes	T3	N1	Insured	Other	25	1	Training	4
Male	White	65-74	I	No	Yes	Yes	T3	N0	Insured	Married	14	1	Training	3
Male	White	65-74	I	Local or pancreatectomy	No	Yes	T3	N1	Insured	Married	42	0	Training	4
Female	White	>74	II	No	No	No	T3	N1	Insured	Married	17	1	Training	4
Female	White	65-74	II	No	No	Yes	T3	N1	Insured	Married	24	1	Training	4
Male	White	65-74	II	Total pancreatectomy	No	No	T3	N0	Insured	Married	34	0	Training	3
Male	White	>74	III	No	No	Yes	T3	N0	Insured	Married	28	1	Training	3
Male	White	65-74	III	No	No	No	T3	N1	Insured	Married	6	1	Training	4
Male	White	65-74	III	Local or pancreatectomy	Yes	Yes	T3	N0	Insured	Married	5	1	Training	3
Male	White	>74	II	No	Yes	Yes	T3	N0	Insured	Married	6	1	Training	3
Female	White	65-74	II	Extended pancreatoduodenectomy	No	No	T3	N0	Insured	Married	28	0	Training	3
Male	White	>74	III	No	No	No	T2	N0	Insured	Other	1	1	Training	2
Male	White	65-74	III	Extended pancreatoduodenectomy	No	No	T3	N1	Insured	Other	2	1	Training	4
Male	Other	65-74	II	Local excision of tumor	Yes	Yes	T3	N1	Insured	Married	15	1	Training	4
Female	White	65-74	III	Local excision of tumor	No	No	T3	N0	Other	Married	5	1	Training	3
Male	White	65-74	II	Local or pancreatectomy	Yes	Yes	T3	N1	Insured	Married	34	0	Training	4
Female	White	65-74	III	Local or pancreatectomy	No	No	T3	N1	Insured	Married	12	1	Training	4
Female	White	65-74	I	No	No	Yes	T3	N1	Insured	Married	23	0	Training	4
Male	White	>74	II	Total pancreatectomy	No	Yes	T1	N0	Insured	Married	33	0	Training	1
Male	White	>74	II	Local or pancreatectomy	Yes	Yes	T2	N1	Insured	Married	49	0	Training	4
Female	White	>74	IV	Local or pancreatectomy	No	No	T3	N0	Insured	Married	17	0	Training	3
Female	White	>74	II	Local excision of tumor	No	Yes	T3	N0	Insured	Married	3	1	Training	3
Female	White	65-74	III	Local or pancreatectomy	No	Yes	T3	N0	Insured	Married	16	0	Training	3
Female	White	65-74	III	Local or pancreatectomy	No	No	T3	N1	Insured	Married	9	1	Training	4
Male	White	>74	IV	Local or pancreatectomy	No	No	T3	N1	Insured	Married	12	0	Training	4
Male	White	65-74	III	Total pancreatectomy	Yes	Yes	T3	N1	Insured	Other	14	1	Training	4
Female	White	>74	II	Local or pancreatectomy	No	No	T1	N0	Insured	Other	13	1	Training	1
Female	White	>74	II	Local or pancreatectomy	No	No	T3	N0	Insured	Married	14	0	Training	3
Male	White	>74	I	Total pancreatectomy	No	Yes	T3	N1	Insured	Married	10	1	Training	4
Female	White	>74	III	Local or pancreatectomy	Yes	Yes	T2	N0	Insured	Married	14	1	Training	2
Male	White	65-74	III	Local or pancreatectomy	No	No	T3	N0	Insured	Married	3	1	Training	3
Female	White	>74	II	No	No	No	T2	N0	Insured	Married	1	1	Training	2
Male	White	65-74	III	Local or pancreatectomy	Yes	Yes	T3	N1	Insured	Married	20	0	Training	4
Female	White	65-74	II	Local excision of tumor	No	Yes	T3	N1	Insured	Married	17	1	Training	4
Male	White	65-74	III	Local or pancreatectomy	No	No	T2	N0	Insured	Married	18	0	Training	2
Male	White	>74	III	No	No	No	T3	N1	Insured	Married	2	1	Training	4
Female	White	65-74	II	Local or pancreatectomy	Yes	Yes	T3	N1	Insured	Married	23	0	Training	4
Male	Black	65-74	II	Local excision of tumor	No	No	T3	N0	Insured	Married	13	0	Training	3
Female	White	65-74	II	Local or pancreatectomy	Yes	Yes	T3	N1	Insured	Married	70	0	Training	4
Female	White	>74	I	Local excision of tumor	No	Yes	T3	N0	Insured	Married	23	1	Training	3
Female	White	65-74	II	No	Yes	Yes	T3	N0	Insured	Married	10	1	Training	3
Female	White	>74	I	Local or pancreatectomy	Yes	Yes	T3	N1	Insured	Married	32	1	Training	4
Female	White	65-74	II	Extended pancreatoduodenectomy	No	Yes	T1	N0	Insured	Married	15	0	Training	1
Male	White	>74	I	Local excision of tumor	No	No	T1	N0	Insured	Other	3	1	Training	1
Female	White	65-74	II	Local or pancreatectomy	No	Yes	T3	N1	Insured	Married	16	0	Training	4
Female	White	>74	III	Local or pancreatectomy	No	Yes	T3	N1	Insured	Married	16	1	Training	4
Male	White	65-74	II	Local or pancreatectomy	Yes	Yes	T3	N1	Insured	Other	12	1	Training	4
Female	White	65-74	II	No	No	No	T3	N0	Insured	Married	1	1	Training	3
Female	White	>74	III	Extended pancreatoduodenectomy	No	Yes	T3	N1	Insured	Married	12	1	Training	4
Female	White	65-74	II	Local or pancreatectomy	Yes	Yes	T3	N1	Insured	Married	31	0	Training	4
Male	White	>74	III	Local or pancreatectomy	No	No	T3	N1	Other	Married	2	1	Training	4
Female	White	65-74	III	Local or pancreatectomy	Yes	Yes	T3	N0	Insured	Other	39	0	Training	3
Female	White	>74	II	Local excision of tumor	No	Yes	T3	N1	Insured	Married	20	1	Training	4
Male	White	65-74	II	Local or pancreatectomy	Yes	Yes	T3	N1	Insured	Married	45	1	Training	4
Female	White	65-74	III	Local or pancreatectomy	Yes	Yes	T2	N1	Insured	Married	16	1	Training	4
Male	White	>74	I	Local excision of tumor	No	No	T3	N0	Insured	Married	74	0	Training	3
Female	White	65-74	II	Local or pancreatectomy	No	Yes	T3	N1	Insured	Married	26	0	Training	4
Male	Black	65-74	II	Local or pancreatectomy	Yes	Yes	T3	N0	Insured	Married	64	0	Training	3
Female	Black	>74	II	Local or pancreatectomy	Yes	No	T3	N1	Insured	Married	5	1	Training	4
Female	White	65-74	III	Local excision of tumor	No	No	T3	N1	Insured	Married	36	1	Training	4
Male	White	65-74	II	Local or pancreatectomy	No	No	T2	N0	Insured	Married	34	0	Training	2
Male	White	>74	III	No	No	Yes	T3	N0	Insured	Married	3	1	Training	3
Female	White	>74	III	Local excision of tumor	No	No	T3	N0	Insured	Married	42	0	Training	3
Female	White	>74	II	No	No	No	T2	N0	Insured	Married	9	1	Training	2
Male	White	65-74	I	No	No	No	T3	N0	Other	Married	3	1	Training	3
Female	White	>74	I	No	Yes	Yes	T3	N0	Insured	Married	12	1	Training	3
Female	White	65-74	II	Total pancreatectomy	Yes	Yes	T3	N1	Insured	Married	13	0	Training	4
Male	White	65-74	IV	Local or pancreatectomy	No	Yes	T3	N1	Insured	Married	2	1	Training	4
Male	White	>74	III	No	No	No	T3	N1	Insured	Married	8	1	Training	4
Male	White	65-74	I	Local or pancreatectomy	No	Yes	T3	N1	Insured	Married	6	1	Training	4
Female	White	65-74	II	Local or pancreatectomy	Yes	Yes	T3	N1	Insured	Married	33	1	Training	4
Female	White	65-74	I	Local or pancreatectomy	No	No	T3	N1	Insured	Married	21	0	Training	4
Male	White	>74	IV	Local or pancreatectomy	No	Yes	T3	N0	Insured	Married	67	0	Training	3
Female	White	>74	III	Local or pancreatectomy	No	Yes	T3	N1	Insured	Married	11	1	Training	4
Male	White	>74	III	Local or pancreatectomy	No	No	T3	N1	Insured	Married	13	1	Training	4
Male	White	>74	II	Total pancreatectomy	No	No	T3	N0	Insured	Married	30	1	Training	3
Male	White	65-74	II	Local or pancreatectomy	Yes	Yes	T3	N1	Insured	Married	75	0	Training	4
Male	White	>74	II	Local or pancreatectomy	No	No	T3	N1	Insured	Married	16	1	Training	4
Female	White	65-74	III	No	Yes	Yes	T2	N0	Insured	Married	61	0	Training	2
Female	White	65-74	II	Total pancreatectomy	No	Yes	T3	N1	Insured	Other	18	0	Training	4
Female	White	65-74	I	Local or pancreatectomy	Yes	Yes	T3	N1	Insured	Married	73	0	Training	4
Female	White	65-74	I	Local or pancreatectomy	No	No	T2	N0	Insured	Married	16	0	Training	2
Female	White	>74	II	Local or pancreatectomy	No	Yes	T3	N0	Insured	Married	79	0	Training	3
Female	White	65-74	I	Total pancreatectomy	No	No	T3	N0	Insured	Married	27	0	Training	3
Male	White	65-74	I	Local excision of tumor	No	No	T1	N0	Insured	Married	51	0	Training	1
Female	White	>74	III	Local or pancreatectomy	No	Yes	T3	N0	Insured	Married	54	0	Training	3
Male	White	65-74	II	No	Yes	Yes	T3	N0	Insured	Other	2	1	Training	3
Female	Other	65-74	III	Local or pancreatectomy	No	Yes	T3	N1	Insured	Married	39	1	Training	4
Male	White	>74	III	Local excision of tumor	No	No	T3	N1	Insured	Married	17	1	Training	4
Male	White	65-74	I	Local or pancreatectomy	No	No	T1	N0	Insured	Married	71	0	Training	1
Male	White	>74	III	Local or pancreatectomy	No	Yes	T3	N1	Insured	Married	16	1	Training	4
Male	White	65-74	III	Local or pancreatectomy	No	No	T3	N1	Insured	Married	1	1	Training	4
Male	White	>74	I	Total pancreatectomy	No	No	T3	N1	Insured	Married	4	1	Training	4
Male	White	65-74	III	Local or pancreatectomy	No	No	T2	N1	Insured	Married	3	1	Training	4
Male	White	>74	III	Local or pancreatectomy	Yes	No	T3	N1	Insured	Married	13	1	Training	4
Male	Black	>74	III	Local or pancreatectomy	No	No	T3	N1	Insured	Married	8	1	Training	4
Female	White	65-74	III	Local excision of tumor	No	Yes	T3	N1	Insured	Married	11	1	Training	4
Female	White	65-74	II	Local or pancreatectomy	No	Yes	T3	N1	Insured	Married	12	1	Training	4
Male	White	>74	I	Total pancreatectomy	No	Yes	T3	N0	Insured	Married	27	1	Training	3
Female	White	65-74	III	Local or pancreatectomy	No	No	T3	N1	Insured	Married	7	1	Training	4
Male	White	65-74	III	Total pancreatectomy	No	Yes	T2	N1	Insured	Married	24	1	Training	4
Male	White	>74	III	Local excision of tumor	No	Yes	T3	N0	Insured	Married	59	0	Training	3
Male	White	65-74	II	Total pancreatectomy	Yes	Yes	T2	N1	Insured	Married	46	1	Training	4
Female	White	>74	IV	No	No	Yes	T3	N0	Insured	Married	24	1	Training	3
Female	White	65-74	IV	Local or pancreatectomy	No	Yes	T3	N0	Insured	Married	78	1	Training	3
Female	White	65-74	III	Local excision of tumor	No	Yes	T3	N0	Insured	Other	40	0	Training	3
Female	White	>74	II	Local or pancreatectomy	No	Yes	T3	N0	Insured	Married	81	0	Training	3
Male	White	65-74	III	Local excision of tumor	Yes	Yes	T3	N0	Insured	Married	80	1	Training	3
Female	White	>74	III	Local or pancreatectomy	Yes	No	T1	N0	Insured	Married	14	1	Training	1
Male	White	65-74	II	Extended pancreatoduodenectomy	Yes	Yes	T3	N1	Insured	Married	82	0	Training	4
Female	White	>74	II	Local or pancreatectomy	No	No	T3	N1	Insured	Married	20	1	Training	4
Male	Other	>74	I	Local or pancreatectomy	No	Yes	T3	N0	Insured	Married	7	1	Training	3
Female	White	65-74	III	Local or pancreatectomy	Yes	Yes	T3	N0	Insured	Married	30	1	Training	3
Female	White	65-74	II	Local excision of tumor	No	Yes	T3	N1	Insured	Married	25	1	Training	4
Female	White	>74	II	No	No	No	T3	N0	Insured	Married	1	1	Training	3
Male	White	>74	II	Local or pancreatectomy	Yes	Yes	T3	N1	Insured	Married	20	1	Training	4
Male	White	>74	III	No	Yes	Yes	T3	N1	Insured	Married	14	1	Training	4
Male	White	>74	III	Local or pancreatectomy	No	Yes	T3	N1	Insured	Married	27	0	Training	4
Female	White	65-74	III	Local or pancreatectomy	Yes	Yes	T3	N1	Insured	Married	17	1	Training	4
Male	White	>74	II	Total pancreatectomy	Yes	Yes	T3	N0	Insured	Married	52	1	Training	3
Female	White	>74	II	Local or pancreatectomy	Yes	Yes	T3	N1	Insured	Married	40	1	Training	4
Male	White	65-74	III	Local or pancreatectomy	No	Yes	T3	N1	Insured	Married	17	1	Training	4
Male	White	65-74	III	Total pancreatectomy	No	No	T3	N1	Insured	Married	5	1	Training	4
Female	White	>74	III	No	No	Yes	T3	N0	Insured	Married	8	1	Training	3
Male	White	65-74	III	Local or pancreatectomy	Yes	Yes	T3	N1	Insured	Married	40	1	Training	4
Female	White	65-74	III	No	No	Yes	T3	N0	Insured	Other	5	1	Training	3
Male	White	65-74	III	Local or pancreatectomy	No	No	T3	N1	Insured	Other	2	1	Training	4
Female	White	65-74	III	Extended pancreatoduodenectomy	No	Yes	T3	N1	Other	Married	35	1	Training	4
Female	White	65-74	III	Local or pancreatectomy	No	Yes	T3	N1	Insured	Married	36	1	Training	4
Female	White	65-74	I	Local or pancreatectomy	No	No	T3	N1	Insured	Married	76	0	Training	4
Female	White	65-74	III	Local or pancreatectomy	No	Yes	T2	N1	Insured	Married	52	1	Training	4
Female	White	65-74	III	Local or pancreatectomy	No	Yes	T3	N1	Insured	Married	10	1	Training	4
Male	White	>74	II	Total pancreatectomy	No	Yes	T3	N0	Insured	Married	21	1	Training	3
Male	White	65-74	II	Local or pancreatectomy	Yes	Yes	T3	N1	Insured	Married	74	0	Training	4
Male	Other	65-74	III	Local or pancreatectomy	Yes	Yes	T2	N1	Other	Married	8	1	Training	4
Male	White	>74	I	No	No	No	T2	N0	Insured	Married	75	0	Training	2
Female	White	>74	II	No	Yes	Yes	T3	N0	Insured	Married	25	1	Training	3
Female	White	>74	III	No	No	No	T3	N1	Insured	Married	2	1	Training	4
Male	White	65-74	II	Local or pancreatectomy	No	Yes	T3	N0	Insured	Married	11	1	Training	3
Female	White	65-74	III	Local or pancreatectomy	Yes	Yes	T3	N0	Insured	Married	17	1	Training	3
Female	White	65-74	III	Local or pancreatectomy	Yes	Yes	T3	N1	Insured	Married	8	1	Training	4
Female	White	>74	I	No	No	No	T2	N0	Insured	Married	14	1	Training	2
Male	White	>74	II	Local or pancreatectomy	No	Yes	T3	N0	Insured	Married	29	1	Training	3
Female	White	65-74	III	Total pancreatectomy	Yes	No	T3	N1	Insured	Married	7	1	Training	4
Female	White	>74	II	Local or pancreatectomy	No	Yes	T3	N1	Insured	Married	21	1	Training	4
Male	White	65-74	II	Extended pancreatoduodenectomy	Yes	Yes	T3	N1	Insured	Married	48	1	Training	4
Female	White	65-74	II	Local or pancreatectomy	No	No	T3	N1	Insured	Married	4	1	Training	4
Male	White	>74	II	Total pancreatectomy	Yes	Yes	T3	N1	Insured	Married	10	1	Training	4
Male	White	>74	II	Extended pancreatoduodenectomy	No	No	T3	N1	Insured	Married	7	1	Training	4
Male	White	>74	II	No	No	Yes	T3	N0	Insured	Married	4	1	Training	3
Female	White	>74	II	Total pancreatectomy	No	No	T3	N1	Insured	Married	1	1	Training	4
Female	White	65-74	III	Total pancreatectomy	No	No	T1	N0	Insured	Other	67	0	Training	1
Male	White	65-74	II	No	No	Yes	T2	N1	Insured	Married	2	1	Training	4
Female	White	>74	IV	Local excision of tumor	No	Yes	T3	N1	Insured	Married	19	0	Training	4
Male	White	>74	II	Local excision of tumor	Yes	Yes	T2	N0	Insured	Married	47	0	Training	2
Female	White	>74	II	Total pancreatectomy	No	Yes	T3	N1	Insured	Married	31	1	Training	4
Male	Other	65-74	I	Local excision of tumor	No	No	T1	N0	Insured	Married	66	0	Training	1
Male	White	>74	II	No	No	Yes	T3	N1	Insured	Married	8	1	Training	4
Male	White	65-74	I	Local or pancreatectomy	No	Yes	T3	N0	Insured	Other	65	0	Training	3
Male	White	65-74	I	Local or pancreatectomy	No	No	T3	N1	Insured	Married	33	1	Training	4
Male	White	65-74	III	Local or pancreatectomy	No	No	T3	N0	Insured	Married	26	1	Training	3
Male	White	>74	II	Local or pancreatectomy	No	Yes	T3	N1	Insured	Married	22	1	Training	4
Female	White	>74	II	Local or pancreatectomy	No	No	T3	N0	Insured	Married	11	1	Training	3
Female	White	>74	II	Local excision of tumor	No	No	T3	N0	Insured	Married	4	1	Training	3
Male	White	65-74	I	Local or pancreatectomy	No	Yes	T3	N1	Insured	Married	28	1	Training	4
Female	White	65-74	II	Local or pancreatectomy	Yes	Yes	T3	N1	Insured	Married	63	0	Training	4
Male	White	65-74	II	Local or pancreatectomy	Yes	Yes	T3	N1	Insured	Married	12	1	Training	4
Male	White	65-74	II	Local excision of tumor	No	No	T3	N1	Insured	Married	63	0	Training	4
Male	White	65-74	II	Local excision of tumor	No	No	T3	N0	Insured	Married	40	1	Training	3
Female	White	65-74	II	No	Yes	Yes	T2	N0	Insured	Married	12	1	Training	2
Male	White	>74	I	No	No	Yes	T3	N0	Insured	Married	9	1	Training	3
Female	White	65-74	III	Local or pancreatectomy	No	No	T3	N1	Insured	Other	2	1	Training	4
Female	White	65-74	II	Local or pancreatectomy	Yes	Yes	T3	N1	Insured	Other	28	1	Training	4
Female	White	65-74	III	Local or pancreatectomy	No	Yes	T3	N0	Insured	Married	62	0	Training	3
Female	White	65-74	II	Local excision of tumor	Yes	Yes	T3	N0	Insured	Married	62	0	Training	3
Female	White	65-74	II	Local or pancreatectomy	Yes	Yes	T3	N0	Insured	Married	61	0	Training	3
Male	White	65-74	III	No	Yes	Yes	T3	N0	Insured	Married	4	1	Training	3
Male	White	65-74	II	Local or pancreatectomy	No	No	T3	N1	Insured	Other	20	1	Training	4
Female	White	>74	I	Local or pancreatectomy	No	Yes	T3	N0	Insured	Married	60	0	Training	3
Male	White	>74	III	Local or pancreatectomy	Yes	Yes	T3	N1	Insured	Married	8	1	Training	4
Female	Other	>74	II	No	Yes	Yes	T2	N0	Other	Married	7	1	Training	2
Male	White	65-74	II	Local or pancreatectomy	Yes	Yes	T3	N0	Insured	Married	59	0	Training	3
Male	White	65-74	II	Local or pancreatectomy	No	Yes	T3	N1	Insured	Other	26	1	Training	4
Male	White	65-74	II	Local or pancreatectomy	No	Yes	T3	N1	Insured	Married	23	1	Training	4
Male	White	>74	III	No	No	Yes	T3	N0	Insured	Married	26	1	Training	3
Female	White	>74	III	Local or pancreatectomy	Yes	Yes	T3	N1	Insured	Married	8	1	Training	4
Male	White	>74	III	No	No	Yes	T3	N0	Insured	Married	4	1	Training	3
Male	White	>74	I	Local or pancreatectomy	No	No	T3	N0	Insured	Married	58	0	Training	3
Male	White	>74	III	Local or pancreatectomy	No	No	T3	N1	Insured	Married	43	1	Training	4
Female	White	65-74	II	Local or pancreatectomy	No	Yes	T3	N1	Insured	Married	56	0	Training	4
Female	White	65-74	III	No	Yes	Yes	T3	N0	Insured	Married	16	1	Training	3
Male	White	65-74	I	Local excision of tumor	No	No	T1	N0	Insured	Married	56	0	Training	1
Male	White	>74	II	Local or pancreatectomy	No	Yes	T3	N1	Insured	Married	33	1	Training	4
Female	White	65-74	III	Local or pancreatectomy	Yes	Yes	T3	N1	Insured	Married	55	0	Training	4
Male	White	65-74	III	Local or pancreatectomy	No	No	T2	N1	Insured	Married	36	1	Training	4
Male	White	>74	II	Local or pancreatectomy	No	No	T3	N1	Insured	Married	26	1	Training	4
Female	White	>74	II	Local excision of tumor	No	No	T3	N1	Insured	Married	20	1	Training	4
Male	White	65-74	I	Local or pancreatectomy	No	No	T1	N0	Insured	Married	12	1	Training	1
Female	White	>74	III	Local or pancreatectomy	No	Yes	T3	N0	Insured	Married	53	0	Training	3
Female	White	65-74	II	No	Yes	Yes	T3	N1	Insured	Married	29	1	Training	4
Male	White	65-74	III	Local or pancreatectomy	No	Yes	T3	N0	Insured	Married	47	1	Training	3
Female	White	65-74	III	Local or pancreatectomy	No	Yes	T3	N1	Insured	Married	18	1	Training	4
Female	Other	>74	II	Local or pancreatectomy	Yes	Yes	T3	N1	Insured	Married	17	1	Training	4
Female	Black	>74	II	Local or pancreatectomy	Yes	Yes	T2	N0	Insured	Married	50	0	Training	2
Male	White	>74	II	Local or pancreatectomy	No	No	T1	N0	Insured	Married	50	0	Training	1
Female	White	>74	III	Local or pancreatectomy	No	Yes	T3	N1	Other	Married	50	0	Training	4
Female	White	>74	II	Local or pancreatectomy	No	No	T1	N0	Insured	Married	16	1	Training	1
Female	White	65-74	III	Local or pancreatectomy	Yes	Yes	T3	N0	Insured	Married	16	1	Training	3
Male	White	>74	III	Local or pancreatectomy	Yes	Yes	T3	N0	Insured	Married	32	1	Training	3
Male	White	65-74	I	Local excision of tumor	Yes	Yes	T3	N1	Insured	Married	41	1	Training	4
Female	White	65-74	II	Local or pancreatectomy	Yes	Yes	T3	N1	Insured	Married	49	0	Training	4
Male	White	65-74	III	Total pancreatectomy	No	Yes	T3	N0	Insured	Married	10	1	Training	3
Male	White	>74	III	Local or pancreatectomy	Yes	Yes	T3	N1	Insured	Married	13	1	Training	4
Male	White	>74	I	Local or pancreatectomy	No	No	T1	N0	Insured	Married	44	1	Training	1
Male	White	65-74	III	Local or pancreatectomy	No	No	T3	N0	Insured	Married	17	1	Training	3
Female	White	>74	III	Local or pancreatectomy	No	Yes	T3	N1	Insured	Married	48	0	Training	4
Male	White	65-74	I	Local excision of tumor	No	No	T3	N1	Insured	Married	49	0	Training	4
Female	Black	65-74	I	Local or pancreatectomy	No	No	T1	N1	Insured	Other	46	0	Training	4
Female	White	65-74	II	Local excision of tumor	No	No	T1	N1	Insured	Married	46	0	Training	4
Male	White	65-74	II	Local excision of tumor	No	No	T3	N0	Insured	Other	35	0	Training	3
Male	White	65-74	I	Local or pancreatectomy	No	Yes	T1	N0	Insured	Married	44	0	Training	1
Female	White	65-74	I	Local excision of tumor	No	No	T3	N0	Insured	Married	45	0	Training	3
Male	White	>74	III	No	No	No	T2	N0	Insured	Married	8	1	Training	2
Male	White	65-74	III	No	Yes	Yes	T3	N0	Insured	Married	7	1	Training	3
Male	White	>74	II	Local or pancreatectomy	No	No	T3	N0	Insured	Married	30	1	Training	3
Male	White	65-74	III	Local excision of tumor	No	Yes	T3	N0	Insured	Married	10	1	Training	3
Female	White	65-74	III	Local or pancreatectomy	No	No	T3	N0	Insured	Married	23	1	Training	3
Female	White	>74	I	No	No	No	T1	N0	Other	Other	13	0	Training	1
Female	White	65-74	III	Local or pancreatectomy	No	Yes	T3	N1	Insured	Married	24	1	Training	4
Female	White	65-74	III	Local or pancreatectomy	No	No	T3	N1	Insured	Married	8	1	Training	4
Female	White	65-74	II	No	No	Yes	T3	N0	Insured	Married	6	1	Training	3
Female	White	>74	III	Local or pancreatectomy	Yes	Yes	T3	N0	Insured	Married	31	1	Training	3
Female	White	65-74	III	Total pancreatectomy	No	No	T3	N1	Insured	Married	4	1	Training	4
Male	White	>74	III	Local excision of tumor	No	Yes	T3	N1	Insured	Married	14	1	Training	4
Female	White	65-74	II	Local or pancreatectomy	No	No	T2	N0	Insured	Married	43	0	Training	2
Female	White	>74	II	Local or pancreatectomy	Yes	Yes	T3	N1	Insured	Married	43	0	Training	4
Female	White	65-74	II	No	No	No	T3	N1	Insured	Married	1	1	Training	4
Male	White	65-74	I	Total pancreatectomy	No	No	T2	N0	Insured	Married	42	0	Training	2
Female	White	65-74	III	Local or pancreatectomy	No	Yes	T3	N1	Insured	Married	15	1	Training	4
Female	White	>74	III	No	No	Yes	T3	N0	Insured	Married	11	1	Training	3
Male	White	65-74	III	Local or pancreatectomy	Yes	Yes	T3	N1	Insured	Married	20	1	Training	4
Female	White	>74	II	No	Yes	Yes	T2	N1	Insured	Married	14	1	Training	4
Female	White	>74	I	Total pancreatectomy	No	No	T1	N0	Insured	Married	41	0	Training	1
Male	White	>74	II	Local or pancreatectomy	No	No	T3	N1	Insured	Married	8	1	Training	4
Female	Other	65-74	II	Local or pancreatectomy	No	Yes	T3	N1	Other	Married	40	0	Training	4
Male	White	65-74	III	Local or pancreatectomy	No	Yes	T3	N0	Insured	Married	40	0	Training	3
Female	White	65-74	I	Local excision of tumor	No	No	T1	N0	Insured	Married	40	0	Training	1
Female	White	65-74	III	Local or pancreatectomy	No	Yes	T3	N1	Insured	Other	2	1	Training	4
Male	White	65-74	III	Local or pancreatectomy	No	Yes	T2	N1	Insured	Married	15	1	Training	4
Female	White	>74	III	Local or pancreatectomy	No	Yes	T3	N1	Insured	Married	10	1	Training	4
Female	White	65-74	III	No	No	No	T2	N0	Other	Married	6	1	Training	2
Male	Other	>74	II	Local or pancreatectomy	No	Yes	T3	N1	Insured	Married	39	0	Training	4
Male	White	65-74	III	Local or pancreatectomy	Yes	Yes	T3	N1	Insured	Married	21	1	Training	4
Male	Other	65-74	III	Local excision of tumor	No	Yes	T3	N1	Insured	Married	22	1	Training	4
Male	Other	>74	III	Local excision of tumor	No	No	T3	N1	Insured	Married	14	1	Training	4
Male	White	65-74	II	Local excision of tumor	No	No	T3	N1	Insured	Married	38	0	Training	4
Female	White	>74	II	Local or pancreatectomy	No	Yes	T3	N1	Insured	Married	28	1	Training	4
Male	White	65-74	I	Local excision of tumor	No	No	T1	N0	Insured	Married	38	0	Training	1
Female	White	>74	III	No	No	No	T3	N1	Insured	Married	1	1	Training	4
Female	White	>74	II	Local or pancreatectomy	No	Yes	T3	N0	Insured	Married	36	0	Training	3
Male	White	65-74	II	Local or pancreatectomy	No	No	T3	N1	Insured	Married	1	1	Training	4
Female	White	65-74	III	Local or pancreatectomy	No	No	T3	N1	Insured	Married	1	1	Training	4
Female	White	65-74	I	No	No	No	T1	N0	Insured	Married	20	1	Training	1
Female	Other	65-74	I	No	No	Yes	T3	N1	Insured	Other	8	1	Training	4
Male	White	>74	III	Local or pancreatectomy	No	Yes	T3	N1	Insured	Married	12	1	Training	4
Female	White	65-74	III	Local or pancreatectomy	No	No	T3	N1	Insured	Married	8	1	Training	4
Male	White	>74	III	No	No	Yes	T3	N0	Insured	Married	4	1	Training	3
Male	White	65-74	II	Local excision of tumor	No	No	T3	N1	Insured	Married	20	0	Training	4
Female	White	>74	III	No	Yes	No	T2	N0	Insured	Married	6	1	Training	2
Female	White	65-74	II	Local or pancreatectomy	No	No	T2	N0	Insured	Married	34	0	Training	2
Female	White	>74	II	Local excision of tumor	No	No	T3	N0	Insured	Married	19	1	Training	3
Female	White	65-74	II	Local or pancreatectomy	Yes	Yes	T3	N1	Insured	Married	25	1	Training	4
Female	White	>74	III	Local or pancreatectomy	No	Yes	T3	N1	Insured	Married	11	1	Training	4
Male	White	65-74	II	Total pancreatectomy	No	No	T2	N0	Insured	Married	33	0	Training	2
Female	White	65-74	II	No	No	Yes	T3	N0	Insured	Married	7	1	Training	3
Male	White	65-74	II	Local or pancreatectomy	Yes	Yes	T3	N1	Insured	Married	32	0	Training	4
Male	White	65-74	I	Local excision of tumor	No	No	T1	N0	Insured	Married	31	0	Training	1
Male	White	>74	II	Local excision of tumor	No	No	T1	N0	Insured	Married	11	1	Training	1
Male	White	>74	II	Local excision of tumor	No	No	T1	N0	Insured	Married	9	1	Training	1
Female	White	65-74	II	Local or pancreatectomy	No	Yes	T2	N1	Insured	Married	12	0	Training	4
Male	White	>74	II	Local or pancreatectomy	No	Yes	T3	N1	Insured	Married	20	1	Training	4
Female	White	65-74	II	No	No	Yes	T3	N0	Insured	Other	4	1	Training	3
Female	White	>74	III	No	No	No	T3	N0	Insured	Married	6	1	Training	3
Female	White	65-74	I	Local or pancreatectomy	No	No	T2	N0	Insured	Married	20	0	Training	2
Male	White	>74	I	Local or pancreatectomy	Yes	Yes	T3	N0	Insured	Married	30	0	Training	3
Male	Other	65-74	I	Local or pancreatectomy	No	Yes	T3	N1	Insured	Married	8	1	Training	4
Female	White	>74	III	Local or pancreatectomy	No	Yes	T3	N1	Insured	Married	9	1	Training	4
Male	White	65-74	III	No	No	Yes	T3	N0	Insured	Married	9	1	Training	3
Male	White	>74	III	Local or pancreatectomy	No	Yes	T3	N1	Insured	Married	10	1	Training	4
Male	White	65-74	II	Local excision of tumor	No	No	T3	N0	Insured	Married	3	1	Training	3
Male	White	65-74	I	Local or pancreatectomy	No	No	T3	N1	Other	Other	19	1	Training	4
Female	White	65-74	IV	Local or pancreatectomy	No	Yes	T3	N1	Insured	Married	30	0	Training	4
Female	White	65-74	I	Local or pancreatectomy	No	No	T3	N0	Insured	Married	28	0	Training	3
Male	White	65-74	II	Local excision of tumor	Yes	Yes	T3	N1	Insured	Married	27	1	Training	4
Male	Black	65-74	I	No	No	No	T2	N0	Insured	Married	28	0	Training	2
Female	White	65-74	I	Local or pancreatectomy	No	No	T2	N1	Insured	Married	12	1	Training	4
Female	White	>74	II	No	No	No	T1	N0	Insured	Married	27	0	Training	1
Male	Other	65-74	I	Local excision of tumor	No	No	T1	N0	Insured	Married	27	0	Training	1
Male	White	65-74	III	Local excision of tumor	No	No	T3	N0	Insured	Married	5	1	Training	3
Male	White	>74	I	No	No	No	T1	N0	Insured	Married	26	0	Training	1
Male	White	65-74	I	Local excision of tumor	No	No	T1	N0	Insured	Married	26	0	Training	1
Male	White	65-74	I	Local or pancreatectomy	No	No	T1	N0	Insured	Married	19	0	Training	1
Female	White	65-74	II	Local or pancreatectomy	No	Yes	T3	N0	Insured	Married	26	0	Training	3
Female	White	65-74	II	Local excision of tumor	No	No	T2	N0	Insured	Married	26	0	Training	2
Female	White	>74	II	Local or pancreatectomy	Yes	Yes	T3	N0	Insured	Married	25	0	Training	3
Female	White	65-74	III	Local excision of tumor	Yes	Yes	T3	N1	Insured	Married	24	1	Training	4
Female	Other	65-74	IV	Local or pancreatectomy	No	Yes	T3	N1	Insured	Married	5	0	Training	4
Male	White	65-74	II	No	Yes	No	T3	N0	Insured	Married	1	1	Training	3
Male	White	65-74	III	Local excision of tumor	No	Yes	T2	N0	Insured	Married	24	0	Training	2
Male	White	>74	II	Local or pancreatectomy	No	No	T3	N1	Insured	Married	19	1	Training	4
Female	White	>74	II	Local or pancreatectomy	No	Yes	T3	N1	Insured	Married	23	0	Training	4
Female	White	>74	II	Local or pancreatectomy	No	No	T3	N1	Insured	Married	1	1	Training	4
Female	Other	65-74	II	Local or pancreatectomy	Yes	Yes	T3	N1	Insured	Other	23	0	Training	4
Female	Other	65-74	I	Local excision of tumor	No	No	T2	N0	Insured	Other	17	0	Training	2
Male	Other	65-74	III	No	No	Yes	T3	N0	Insured	Married	2	1	Training	3
Female	White	>74	II	Local excision of tumor	No	No	T3	N0	Insured	Married	23	0	Training	3
Female	Other	65-74	I	Local or pancreatectomy	No	No	T3	N0	Insured	Married	11	1	Training	3
Male	White	65-74	I	Local excision of tumor	No	Yes	T3	N0	Insured	Other	21	0	Training	3
Female	White	>74	III	Local or pancreatectomy	No	Yes	T3	N1	Insured	Married	12	1	Training	4
Female	White	>74	I	No	No	No	T1	N0	Insured	Married	21	0	Training	1
Male	White	65-74	III	Local excision of tumor	No	Yes	T3	N1	Insured	Married	13	1	Training	4
Male	White	>74	III	Local or pancreatectomy	No	Yes	T3	N1	Insured	Married	12	1	Training	4
Male	White	65-74	II	Local or pancreatectomy	No	Yes	T2	N1	Insured	Married	10	1	Training	4
Female	White	65-74	III	No	No	Yes	T3	N1	Insured	Married	7	1	Training	4
Female	White	>74	II	Local or pancreatectomy	No	No	T3	N1	Insured	Married	6	1	Training	4
Male	White	65-74	II	Local or pancreatectomy	No	No	T3	N1	Insured	Married	20	0	Training	4
Female	White	>74	II	Local or pancreatectomy	No	Yes	T2	N0	Insured	Married	20	0	Training	2
Male	White	>74	III	Local or pancreatectomy	Yes	Yes	T3	N1	Insured	Married	18	0	Training	4
Female	White	>74	II	Local or pancreatectomy	No	Yes	T3	N1	Insured	Married	16	1	Training	4
Male	White	65-74	II	Local or pancreatectomy	No	No	T3	N1	Insured	Married	7	1	Training	4
Female	White	65-74	III	Extended pancreatoduodenectomy	No	Yes	T3	N1	Insured	Other	17	0	Training	4
Male	Other	65-74	I	Local excision of tumor	No	No	T2	N0	Insured	Married	17	0	Training	2
Female	White	65-74	I	Local or pancreatectomy	No	No	T1	N0	Insured	Married	18	0	Training	1
Male	White	65-74	I	Local excision of tumor	No	Yes	T1	N0	Insured	Married	17	0	Training	1
Male	White	65-74	III	Local or pancreatectomy	Yes	Yes	T3	N0	Insured	Married	14	1	Training	3
Female	Black	65-74	III	No	No	No	T2	N0	Other	Married	7	1	Training	2
Male	White	65-74	I	Local or pancreatectomy	Yes	Yes	T3	N1	Insured	Married	9	1	Training	4
Male	White	65-74	I	Local or pancreatectomy	Yes	Yes	T1	N0	Insured	Married	8	1	Training	1
Female	White	65-74	III	Local excision of tumor	No	Yes	T3	N0	Insured	Married	16	0	Training	3
Female	White	65-74	II	Local or pancreatectomy	No	Yes	T1	N0	Insured	Married	15	1	Training	1
Male	White	>74	III	Local excision of tumor	No	Yes	T3	N0	Insured	Married	17	1	Training	3
Male	White	65-74	III	Local or pancreatectomy	No	Yes	T3	N1	Insured	Married	16	0	Training	4
Female	White	65-74	II	Local or pancreatectomy	No	Yes	T3	N1	Insured	Married	15	0	Training	4
Male	White	65-74	II	Local excision of tumor	Yes	Yes	T3	N0	Insured	Married	14	1	Training	3
Male	White	65-74	III	Local or pancreatectomy	Yes	Yes	T3	N1	Insured	Married	13	1	Training	4
Female	Other	65-74	II	Local or pancreatectomy	Yes	Yes	T3	N1	Insured	Married	15	0	Training	4
Male	White	65-74	III	Local or pancreatectomy	No	Yes	T3	N1	Insured	Married	15	0	Training	4
Male	White	>74	I	Local or pancreatectomy	No	No	T3	N0	Insured	Married	16	0	Training	3
Female	White	65-74	II	Local excision of tumor	No	No	T3	N1	Insured	Married	13	1	Training	4
Male	White	65-74	II	Local or pancreatectomy	No	Yes	T3	N1	Insured	Married	8	1	Training	4
Male	White	>74	II	Local or pancreatectomy	Yes	Yes	T3	N0	Insured	Married	13	0	Training	3
Male	White	>74	II	Local or pancreatectomy	No	No	T2	N1	Insured	Married	10	1	Training	4
Female	White	>74	II	Local or pancreatectomy	No	No	T1	N0	Insured	Married	13	0	Training	1
Female	White	65-74	IV	Local or pancreatectomy	No	Yes	T1	N0	Insured	Married	13	0	Training	1
Male	White	>74	II	No	No	Yes	T3	N0	Insured	Married	8	1	Training	3
Female	White	65-74	I	Local or pancreatectomy	No	Yes	T2	N1	Insured	Married	12	0	Training	4
Male	White	>74	II	No	No	Yes	T3	N0	Insured	Married	9	1	Training	3
Male	White	65-74	III	Total pancreatectomy	Yes	Yes	T3	N0	Insured	Married	23	0	Training	3
Female	White	>74	I	Local excision of tumor	No	No	T1	N0	Insured	Married	12	0	Training	1
Male	White	65-74	II	Local or pancreatectomy	No	Yes	T3	N1	Insured	Married	13	0	Training	4
Male	White	65-74	II	Local excision of tumor	No	No	T1	N1	Insured	Married	1	1	Training	4
Male	White	65-74	III	Local or pancreatectomy	Yes	Yes	T3	N1	Insured	Married	13	1	Training	4
Male	White	>74	I	Local or pancreatectomy	No	No	T3	N1	Insured	Married	2	1	Training	4
Female	White	65-74	II	Local or pancreatectomy	No	Yes	T3	N0	Insured	Married	22	1	Training	3
Male	White	65-74	III	No	No	No	T3	N0	Insured	Married	1	1	Training	3
Male	White	>74	III	Local or pancreatectomy	No	No	T2	N1	Insured	Married	9	1	Training	4
Female	White	>74	III	No	No	No	T3	N0	Insured	Married	1	1	Training	3
Male	White	65-74	III	Local or pancreatectomy	No	Yes	T3	N1	Insured	Married	15	1	Training	4
Female	White	65-74	III	Local or pancreatectomy	Yes	Yes	T2	N1	Insured	Married	18	1	Training	4
[truncated: 2,587 more rows]
