# Supplementary material for: A Visualized Dynamic Prediction Model for Overall Survival in Elderly Patients With Pancreatic Cancer for Smart Medical Services
Source: Front Public Health. 2022 May 24;10:885624. doi: 10.3389/fpubh.2022.885624 (PMC9171143; doi:10.3389/fpubh.2022.885624)
Supplement: Supplementary file 4 [file Data_Sheet_3.CSV]

sex	race	age	grade	surgery	rad	chem	t	n	insurance	marital state	time	state	ajcc
2	1	1	2	3	1	1	3	1	1	1	18	0	4
1	3	2	2	3	0	0	3	1	0	1	15	0	4
2	1	2	1	3	0	0	3	0	1	1	14	0	3
1	1	1	2	1	0	1	3	0	1	0	13	0	3
2	1	2	1	0	0	0	1	0	1	1	13	0	1
1	1	2	3	0	0	0	2	0	1	1	1	1	2
1	1	2	1	2	0	0	2	1	1	1	18	0	4
1	1	1	1	3	1	0	3	0	1	1	18	0	3
2	1	2	2	3	0	1	3	1	1	1	15	0	4
2	1	1	3	3	0	0	2	0	1	1	15	0	2
1	1	1	1	3	0	1	2	1	1	1	14	0	4
1	1	1	2	3	0	0	3	0	1	1	15	0	3
2	3	1	3	3	0	1	3	1	1	1	22	1	4
2	1	2	2	0	0	0	1	0	1	1	19	0	1
1	1	2	1	0	0	0	2	0	1	1	11	1	2
2	1	1	3	3	1	1	3	1	1	1	16	0	4
2	1	1	1	4	0	0	1	0	1	1	14	0	1
1	1	1	2	3	0	1	3	1	1	1	15	0	4
2	1	1	3	3	0	1	3	1	1	1	14	0	4
2	3	2	3	3	1	1	3	1	1	1	14	0	4
2	1	2	1	3	1	1	3	1	1	1	14	0	4
1	1	2	2	2	0	1	1	0	1	1	15	0	1
2	1	1	3	2	0	0	2	1	1	1	3	1	4
1	1	2	1	0	0	0	2	0	1	1	22	0	2
2	1	2	2	2	0	1	3	1	1	1	15	0	4
1	1	1	1	3	0	0	3	1	1	1	14	0	4
2	1	1	2	3	0	1	3	1	1	0	12	1	4
2	1	1	2	3	0	0	3	0	1	1	13	0	3
2	1	1	2	2	1	1	3	1	1	1	13	0	4
2	1	1	1	4	0	0	2	1	1	1	13	0	4
2	1	2	2	2	1	1	3	1	1	1	14	0	4
2	1	1	3	3	0	0	3	1	1	1	12	0	4
1	1	1	2	2	1	1	3	1	1	1	14	0	4
1	1	1	1	2	0	0	1	0	1	1	12	0	1
1	1	1	2	3	1	1	3	1	1	0	12	1	4
1	1	2	1	3	0	0	2	0	1	1	25	1	2
2	1	1	2	3	0	1	3	1	1	1	25	0	4
2	1	2	2	0	0	0	3	0	1	1	26	0	3
1	1	2	2	3	0	1	3	1	1	1	13	0	4
1	1	1	3	3	0	1	3	0	0	1	13	0	3
1	1	2	3	3	0	0	3	1	1	1	4	1	4
2	1	1	3	0	0	0	2	0	0	0	1	1	2
2	1	2	2	3	0	0	3	1	1	1	16	0	4
2	1	1	2	3	0	1	3	1	1	1	13	0	4
1	1	1	2	3	0	1	3	1	1	0	13	0	4
1	1	2	2	0	0	0	3	0	1	0	10	1	3
1	1	2	2	3	0	1	3	1	1	1	13	0	4
1	1	2	3	0	0	0	3	1	1	1	3	1	4
2	1	1	1	3	0	0	3	0	1	0	11	0	3
1	1	1	1	3	0	0	2	1	1	1	13	0	4
2	1	1	1	3	1	1	3	1	1	1	12	0	4
2	1	2	1	3	1	1	3	1	1	0	15	0	4
2	1	2	3	3	0	1	3	1	1	1	10	1	4
1	1	1	1	3	0	1	3	1	1	1	12	0	4
1	1	1	3	0	0	1	3	0	1	1	4	1	3
2	2	1	3	1	0	0	3	1	1	1	9	1	4
2	1	2	1	2	0	0	3	0	1	1	14	0	3
2	1	1	2	3	0	0	2	0	1	0	17	0	2
1	1	2	2	3	1	1	3	1	1	1	12	0	4
2	2	1	2	3	0	1	3	0	1	1	15	0	3
1	1	2	2	0	0	1	3	0	1	1	7	1	3
2	1	1	3	3	1	1	3	0	1	1	12	1	3
1	1	2	1	2	0	0	1	0	1	0	14	0	1
1	1	2	1	0	1	1	2	0	1	1	11	1	2
2	1	1	1	3	0	0	2	0	1	1	18	0	2
2	1	1	3	3	0	1	3	0	1	1	17	0	3
1	1	1	3	0	0	1	2	0	1	1	6	1	2
2	1	2	2	0	0	0	2	0	1	1	1	1	2
2	1	1	2	0	0	1	1	1	1	0	13	0	4
1	1	2	2	3	1	1	3	1	1	1	12	0	4
2	1	1	3	3	0	0	3	0	1	1	12	1	3
1	3	1	1	3	0	0	3	1	1	1	16	0	4
1	1	1	1	3	1	1	3	1	1	1	16	0	4
1	1	2	2	3	0	0	3	1	1	1	8	1	4
1	1	1	2	3	0	1	3	0	0	1	15	0	3
1	3	1	2	3	0	1	3	1	1	1	17	0	4
1	1	2	2	3	0	1	3	0	1	1	14	0	3
1	1	2	3	3	0	0	3	0	1	1	14	0	3
1	3	2	1	4	0	0	1	0	1	1	13	0	1
2	3	1	3	4	0	1	3	1	1	1	12	0	4
2	1	1	2	3	0	1	3	1	1	1	12	0	4
2	1	2	2	1	1	1	3	1	1	1	12	0	4
1	1	2	1	3	0	0	1	0	1	1	14	0	1
2	1	1	3	1	0	1	3	0	1	1	29	0	3
2	2	1	1	0	0	1	2	1	1	1	11	1	4
2	1	2	1	2	0	0	2	0	1	1	12	0	2
2	1	1	3	3	0	1	3	1	1	1	13	0	4
1	1	1	1	3	0	0	3	1	1	1	12	1	4
2	1	1	1	3	0	1	3	0	1	1	12	0	3
1	1	2	1	0	0	0	2	1	1	1	9	1	4
2	1	2	1	2	0	0	3	0	1	1	17	0	3
2	1	2	2	3	1	1	3	1	1	1	12	0	4
1	2	2	2	3	0	1	2	0	1	1	17	1	2
2	3	1	1	2	0	0	1	0	1	1	30	0	1
2	1	1	2	3	1	1	3	1	1	0	14	0	4
1	1	1	2	0	0	1	2	0	1	1	9	1	2
1	1	2	2	3	0	0	3	1	1	1	12	1	4
1	1	2	2	3	0	0	2	1	1	1	15	1	4
1	1	1	3	3	1	1	3	0	1	1	6	1	3
1	1	1	2	3	1	1	3	0	1	1	12	1	3
2	1	1	1	2	0	0	2	0	1	1	15	0	2
2	1	2	3	3	0	0	3	1	1	1	4	1	4
1	1	1	2	2	1	1	3	1	1	1	7	1	4
1	1	1	1	2	0	0	2	0	1	1	68	0	2
2	1	1	1	3	0	0	1	0	1	1	62	0	1
2	1	1	2	3	0	0	3	1	1	1	6	1	4
1	1	2	2	2	0	0	3	1	1	0	79	0	4
2	1	2	2	3	0	0	3	0	1	1	32	0	3
1	1	2	2	1	0	0	3	1	1	0	1	1	4
1	1	2	2	2	0	0	3	0	0	1	1	1	3
2	1	1	3	3	0	1	3	0	1	1	8	1	3
1	1	1	3	3	0	1	2	0	1	1	26	1	2
1	2	2	3	3	0	0	3	1	1	1	6	1	4
2	1	2	1	2	0	0	2	0	1	1	43	0	2
2	1	1	2	3	0	0	3	1	1	1	6	1	4
2	1	1	2	3	1	1	3	1	1	1	39	1	4
1	1	1	2	3	0	0	1	0	1	1	55	0	1
2	1	2	2	0	1	1	3	0	1	1	9	1	3
1	1	2	1	0	1	1	2	1	1	1	37	1	4
1	2	2	3	2	0	0	3	1	1	1	8	1	4
1	1	1	2	2	1	1	2	0	1	1	29	1	2
2	1	1	3	3	0	1	3	0	1	1	6	1	3
1	1	1	2	3	0	1	3	1	1	1	26	0	4
1	1	2	1	0	0	1	2	0	1	1	4	1	2
1	1	1	1	2	0	0	1	0	1	1	49	0	1
2	1	1	3	3	0	0	3	1	0	0	9	1	4
1	1	2	2	3	0	1	3	1	1	1	11	1	4
2	1	1	3	3	0	0	3	1	0	0	2	1	4
1	1	2	3	3	0	1	3	1	1	1	14	1	4
2	1	2	3	1	1	1	3	1	1	1	17	1	4
2	1	1	1	0	0	0	2	0	1	1	5	1	2
2	1	2	3	3	0	0	3	1	1	1	1	1	4
1	1	1	2	4	0	0	3	1	1	1	35	1	4
2	1	1	2	3	1	1	3	0	1	1	19	1	3
2	1	1	2	0	0	1	3	0	0	1	6	1	3
2	1	2	1	3	0	0	1	0	1	1	19	1	1
1	1	1	2	3	1	1	3	1	1	1	2	1	4
2	1	2	3	3	0	0	2	1	1	0	41	0	4
1	1	1	3	3	1	1	3	1	1	1	17	1	4
2	1	1	2	2	1	1	3	0	1	1	21	0	3
1	1	2	3	0	0	0	3	0	1	1	3	1	3
2	1	2	1	3	0	0	2	0	1	1	17	0	2
2	1	1	2	3	1	1	3	1	1	1	27	1	4
1	1	1	2	3	0	0	3	0	1	1	50	1	3
1	1	1	1	3	0	0	3	0	1	1	6	1	3
2	1	1	2	3	0	1	3	0	1	1	57	0	3
1	1	2	2	1	0	0	2	0	1	1	31	1	2
1	1	2	2	2	0	0	1	0	1	1	33	1	1
1	1	1	2	3	0	0	3	1	1	1	45	0	4
1	1	1	3	3	1	1	3	1	1	1	13	1	4
2	1	1	3	4	1	1	3	1	1	1	21	1	4
2	1	1	3	2	0	1	3	0	1	1	13	1	3
2	1	1	2	3	1	1	3	1	1	1	32	1	4
1	1	2	2	1	0	0	3	1	1	1	22	1	4
2	1	1	3	3	0	0	3	0	1	1	83	0	3
2	1	2	2	3	0	0	2	0	1	1	9	1	2
2	1	1	2	3	0	1	3	1	1	1	16	0	4
1	1	2	1	0	1	1	3	0	1	1	9	1	3
1	1	1	3	3	0	1	3	1	1	1	7	1	4
1	1	1	2	3	0	1	3	1	1	1	22	1	4
2	1	2	2	2	0	0	3	0	1	1	7	1	3
2	1	1	2	2	1	1	3	0	1	1	18	1	3
1	1	1	2	3	1	1	3	1	1	1	11	1	4
2	1	2	3	0	0	0	2	0	1	1	5	1	2
1	1	2	3	4	0	0	3	1	1	1	11	1	4
2	1	1	1	3	0	0	3	0	1	1	21	0	3
2	1	2	3	3	0	1	3	0	1	1	74	0	3
1	2	2	2	4	0	0	1	0	1	0	61	1	1
2	1	1	2	2	1	1	3	1	1	1	21	1	4
2	1	2	2	2	0	0	3	1	0	1	6	1	4
2	1	1	3	3	0	0	3	1	1	1	16	1	4
1	1	1	2	1	1	1	3	0	1	1	73	0	3
2	1	1	1	0	0	1	3	1	1	1	27	1	4
1	1	1	1	0	0	0	3	0	1	1	3	1	3
1	1	1	2	3	1	1	3	1	1	1	22	1	4
2	1	2	2	3	0	0	3	1	1	1	2	1	4
1	1	1	3	3	1	1	3	0	1	1	49	1	3
1	1	1	3	4	1	1	3	0	1	1	27	1	3
2	1	1	3	1	0	1	3	1	1	0	20	1	4
1	1	2	2	0	0	0	2	0	1	1	10	1	2
1	1	1	1	3	0	0	3	0	1	1	78	0	3
2	1	1	2	3	0	0	3	0	1	1	35	1	3
2	1	1	2	3	0	0	3	0	1	1	39	1	3
2	1	2	3	2	0	1	3	1	1	1	6	1	4
2	1	1	3	1	1	1	3	0	1	1	70	0	3
1	1	2	2	3	0	0	3	0	1	1	40	1	3
1	1	1	3	1	0	0	3	1	1	0	6	1	4
2	1	1	3	2	0	1	3	0	0	1	78	0	3
2	1	1	2	3	1	1	3	1	1	1	34	1	4
1	1	1	2	3	1	1	3	1	0	1	76	0	4
1	1	2	3	3	0	0	3	0	1	1	9	1	3
2	1	1	1	3	0	0	3	1	1	1	68	0	4
2	1	1	3	1	0	0	3	1	1	1	2	1	4
2	1	2	3	3	0	1	3	1	1	1	7	1	4
2	1	2	3	3	0	1	3	1	1	1	69	0	4
1	1	2	1	3	0	1	3	0	1	1	23	0	3
1	1	1	3	3	0	1	3	1	1	0	19	1	4
2	1	1	1	2	0	0	3	1	1	1	75	0	4
2	1	1	2	2	0	0	1	0	1	1	20	1	1
1	1	1	1	2	0	0	1	0	1	1	67	0	1
1	1	1	2	2	1	1	3	1	1	1	26	1	4
1	1	1	3	3	1	1	3	1	1	1	14	1	4
2	1	2	2	3	0	0	3	0	1	1	7	1	3
1	1	2	2	0	0	0	1	0	1	1	1	1	1
1	1	1	2	2	1	1	2	0	1	1	61	1	2
2	1	2	2	3	0	0	3	1	1	1	12	1	4
2	1	1	1	2	0	0	1	0	1	1	64	0	1
1	1	1	2	3	0	1	3	1	1	1	22	1	4
1	1	1	2	3	0	0	3	0	1	1	65	0	3
1	1	2	2	3	0	0	3	0	1	1	10	1	3
2	1	2	3	3	0	0	3	1	1	1	7	1	4
1	1	2	3	1	1	1	3	1	1	1	6	1	4
2	1	1	2	3	1	1	2	0	1	1	28	1	2
1	1	2	3	2	0	0	3	1	1	1	12	1	4
1	1	2	3	0	0	0	3	0	1	1	1	1	3
2	1	1	3	3	0	0	3	0	1	1	1	1	3
2	1	1	3	2	0	1	3	1	1	1	41	1	4
2	1	2	2	3	1	1	2	0	1	1	29	1	2
2	1	1	2	4	0	0	3	0	1	1	62	0	3
1	1	2	3	0	0	0	1	0	1	1	61	0	1
2	1	2	3	3	0	1	3	0	1	1	64	0	3
1	1	2	1	0	0	0	1	0	1	1	29	0	1
1	2	2	3	2	0	0	3	0	1	1	3	1	3
1	1	1	1	4	1	1	2	1	1	1	40	1	4
2	1	2	2	3	1	1	3	1	1	1	18	1	4
2	1	2	2	3	0	0	3	1	1	1	6	1	4
1	1	1	3	3	1	1	3	0	1	1	63	0	3
1	1	2	3	0	0	0	3	1	1	1	7	1	4
2	1	1	3	3	1	1	3	1	1	1	15	1	4
2	1	2	2	0	1	1	3	0	1	1	9	1	3
1	1	1	1	2	0	0	3	0	1	1	60	0	3
1	1	2	2	0	0	0	2	0	1	1	1	1	2
2	1	1	3	3	0	1	3	1	1	1	16	1	4
2	1	2	3	3	0	0	3	0	1	1	5	1	3
1	1	2	3	0	0	1	3	0	1	0	3	1	3
1	1	1	3	1	0	0	3	1	1	1	20	1	4
1	1	2	3	3	0	1	3	1	1	1	14	1	4
2	1	1	3	3	0	1	3	1	1	1	13	1	4
1	1	1	3	3	1	1	3	1	1	1	51	0	4
1	2	1	3	3	1	1	3	1	1	1	6	1	4
2	1	1	3	3	0	0	3	1	1	1	2	1	4
2	1	2	3	3	0	0	3	0	1	1	49	1	3
2	1	2	3	3	1	1	3	1	1	1	17	1	4
2	1	2	1	0	0	1	3	0	1	1	1	1	3
2	1	1	3	3	0	0	3	1	1	1	1	1	4
2	1	1	1	2	0	0	2	0	1	1	53	0	2
1	2	1	3	1	1	0	3	0	0	1	29	1	3
1	1	1	3	3	1	1	3	1	1	1	10	1	4
1	1	2	3	3	0	0	3	1	1	1	4	1	4
2	1	1	3	3	0	1	3	1	1	1	53	0	4
1	1	1	2	3	1	1	3	1	1	1	44	0	4
2	1	1	1	4	0	1	3	1	0	1	31	1	4
2	1	2	3	0	0	0	2	1	1	1	3	1	4
2	2	1	2	3	1	1	3	1	1	1	12	1	4
1	1	2	1	3	0	0	1	0	1	1	54	0	1
2	1	1	3	3	0	0	2	1	1	1	20	1	4
1	1	2	1	0	0	0	2	0	0	1	3	1	2
2	1	1	2	3	1	1	3	1	1	1	21	1	4
2	1	1	3	3	0	1	3	1	1	1	12	1	4
1	1	1	1	2	0	0	3	1	1	1	7	1	4
2	1	1	2	3	1	1	3	1	1	1	15	1	4
1	1	2	3	0	1	1	2	0	1	1	18	1	2
1	1	2	2	3	0	0	3	1	1	1	15	1	4
1	1	1	3	3	1	1	3	1	1	1	12	1	4
1	1	1	1	3	0	0	1	0	0	1	47	0	1
1	1	2	3	4	1	0	3	1	1	1	11	1	4
1	1	1	1	3	0	0	3	1	1	1	49	0	4
1	1	2	3	3	0	1	3	1	1	1	7	1	4
2	1	2	1	3	0	0	3	1	1	1	14	1	4
2	1	1	2	3	1	1	3	1	1	1	13	1	4
1	1	2	2	0	0	1	3	1	1	1	7	1	4
2	1	2	1	3	0	0	2	0	1	1	30	1	2
2	1	1	2	3	0	1	3	1	1	1	14	1	4
1	1	1	2	3	0	0	3	0	1	0	2	1	3
1	1	1	3	3	1	1	3	0	0	1	6	1	3
2	1	1	2	3	1	1	3	1	1	1	11	1	4
1	1	1	2	3	0	0	3	1	1	1	24	1	4
2	1	2	2	3	0	1	3	1	1	1	65	0	4
2	1	2	1	3	0	0	3	0	1	1	47	0	3
1	1	1	1	3	0	1	1	1	0	1	33	1	4
2	1	2	3	3	1	1	3	0	0	1	35	1	3
2	1	1	3	3	0	1	3	1	1	1	7	1	4
2	2	1	2	3	1	1	2	0	1	0	28	1	2
1	1	1	3	3	0	1	3	0	1	1	17	1	3
1	1	1	2	3	0	1	3	1	1	0	34	1	4
2	1	1	3	3	0	0	3	0	1	1	4	1	3
1	2	2	2	3	1	1	3	1	1	1	34	1	4
2	1	1	1	3	0	1	3	1	1	1	37	1	4
1	1	2	3	0	0	1	3	1	1	1	10	1	4
1	2	1	3	4	0	1	1	0	1	1	39	0	1
2	1	2	3	4	0	0	3	0	1	1	7	1	3
2	3	2	3	4	0	0	3	0	1	1	1	1	3
1	1	2	2	0	0	0	2	0	1	1	3	1	2
1	1	1	2	3	1	1	3	1	1	1	43	0	4
2	1	2	3	3	0	0	3	1	1	1	6	1	4
1	1	1	3	3	1	1	3	1	1	1	32	1	4
1	1	1	1	2	0	0	3	0	1	1	56	0	3
1	1	2	2	0	1	1	2	0	1	1	15	1	2
1	1	2	2	0	0	0	3	1	1	1	2	1	4
1	1	1	2	2	1	1	3	0	1	1	30	1	3
1	1	1	4	3	0	1	3	1	0	1	39	0	4
1	1	1	2	0	0	0	1	0	1	1	49	0	1
1	1	2	3	1	0	1	3	1	1	1	21	1	4
1	1	1	1	3	1	1	3	1	1	1	18	1	4
1	1	1	2	3	0	0	3	0	1	1	10	1	3
1	1	1	1	3	0	0	3	1	1	1	27	1	4
2	3	1	2	3	0	0	3	1	1	1	23	1	4
1	2	1	3	3	0	0	3	1	1	1	3	1	4
1	1	1	3	4	0	0	3	1	1	0	5	1	4
1	1	2	1	2	0	0	1	0	1	1	47	0	1
2	1	2	2	3	1	1	3	0	1	1	17	1	3
1	1	2	2	1	0	0	3	1	1	1	10	1	4
1	1	1	3	4	0	1	3	1	1	1	12	1	4
2	1	2	3	3	0	0	3	1	1	1	4	1	4
2	1	1	2	1	1	1	3	1	1	1	36	0	4
2	1	2	3	2	0	1	3	1	1	1	5	1	4
1	1	1	3	3	0	0	3	0	1	1	1	1	3
2	3	1	2	2	0	1	3	0	0	1	15	1	3
1	1	2	1	0	0	0	3	0	1	1	13	1	3
1	1	1	3	1	1	1	3	1	1	1	36	0	4
1	1	1	1	3	1	1	3	0	1	0	32	0	3
2	1	2	2	3	0	0	3	0	1	1	1	1	3
2	1	1	2	2	0	0	3	1	1	1	34	0	4
2	1	1	2	0	0	0	2	0	1	1	33	0	2
2	1	2	3	3	0	1	3	1	1	1	32	0	4
1	1	2	1	3	0	1	3	1	1	1	31	0	4
1	1	1	1	4	0	1	3	1	1	1	33	0	4
2	1	1	2	3	1	1	3	1	1	1	30	0	4
2	1	1	1	3	0	0	2	0	1	1	52	0	2
1	1	1	2	3	0	0	2	0	1	1	44	0	2
2	1	1	1	2	0	0	1	0	1	1	53	0	1
1	1	1	2	3	0	1	3	1	1	1	25	1	4
2	2	1	1	3	0	0	1	0	1	1	38	0	1
2	1	2	2	2	0	0	3	0	1	1	16	1	3
2	1	2	2	3	0	0	3	1	1	1	26	1	4
2	1	1	3	1	1	1	3	1	1	1	23	1	4
1	1	1	3	3	1	1	3	1	1	1	18	1	4
1	1	2	3	3	0	0	3	1	1	1	2	1	4
1	1	1	2	3	1	1	3	0	1	1	6	1	3
1	1	1	2	3	0	0	3	1	1	1	8	1	4
2	1	2	1	1	1	1	2	0	1	1	33	0	2
1	1	2	3	2	1	1	3	1	1	1	29	0	4
2	1	1	3	3	0	0	1	0	1	1	39	1	1
1	1	2	2	0	0	0	1	0	1	1	27	0	1
2	1	1	1	3	0	0	2	1	1	1	25	0	4
2	1	1	3	0	0	1	3	0	1	1	22	1	3
2	1	1	2	3	0	1	3	1	0	1	16	1	4
1	1	2	2	4	1	1	3	1	1	1	34	0	4
1	1	2	2	0	0	0	1	0	1	1	3	1	1
2	1	1	2	3	1	1	3	1	1	0	9	1	4
2	1	2	3	2	0	1	3	1	1	1	12	1	4
2	1	1	2	3	1	1	2	0	1	1	11	1	2
2	1	1	3	3	1	1	3	1	1	1	10	1	4
2	1	1	1	0	0	0	3	1	1	1	14	1	4
1	2	1	2	4	0	0	3	0	1	0	27	0	3
1	1	1	1	0	0	0	1	0	1	1	32	0	1
1	1	1	2	2	0	1	3	1	1	1	26	1	4
1	1	1	1	2	0	0	2	0	1	1	18	0	2
2	1	2	2	1	0	0	3	1	1	1	31	0	4
2	1	2	2	2	0	1	3	1	1	1	28	0	4
2	1	1	2	3	0	1	3	0	1	1	13	1	3
1	1	1	2	3	0	0	3	1	0	1	3	1	4
2	1	2	1	4	0	0	1	0	1	1	31	1	1
2	1	1	1	4	0	0	3	0	1	1	5	1	3
1	1	2	2	0	0	1	3	1	1	1	2	1	4
2	1	1	1	2	0	0	1	0	1	1	22	0	1
1	1	2	2	3	0	0	3	0	1	1	17	0	3
2	1	1	2	3	1	1	3	0	1	1	23	0	3
2	1	1	2	3	1	1	3	1	1	1	19	0	4
1	1	1	3	3	0	0	3	1	1	1	2	1	4
1	1	2	2	3	0	0	3	1	1	1	9	1	4
2	1	1	2	4	0	0	2	1	1	1	12	1	4
2	1	2	4	2	0	0	3	1	1	1	21	0	4
1	1	2	1	3	1	1	2	0	1	1	19	0	2
2	1	2	3	3	0	0	3	0	1	1	7	1	3
1	1	2	3	3	0	0	3	1	1	1	1	1	4
2	1	1	1	2	0	0	3	0	1	1	35	0	3
1	1	2	2	0	0	0	1	0	1	1	6	1	1
1	1	1	3	4	1	1	3	1	1	1	19	1	4
1	1	1	2	2	0	1	3	1	1	1	2	1	4
2	1	1	4	3	0	1	3	0	1	1	3	1	3
1	1	1	1	0	0	1	2	0	1	1	17	1	2
2	1	2	1	3	0	0	3	1	1	1	4	1	4
2	1	2	1	3	0	0	3	0	1	1	18	0	3
2	1	2	2	2	0	1	3	1	1	1	20	0	4
2	1	1	1	1	0	1	3	1	1	1	19	0	4
2	2	1	1	2	0	1	3	1	0	1	15	1	4
2	1	1	1	2	0	0	1	0	1	1	21	0	1
2	1	1	3	4	1	1	3	1	1	1	16	0	4
1	1	1	2	3	0	0	3	0	1	1	11	1	3
1	1	2	3	0	0	0	3	0	1	1	1	1	3
1	1	2	2	3	0	1	3	1	1	1	9	1	4
1	1	1	3	4	0	0	1	1	1	1	13	1	4
1	2	1	2	3	0	0	3	1	0	1	8	1	4
2	1	2	3	0	0	0	3	0	1	1	1	1	3
2	1	1	2	2	0	1	1	0	1	1	12	0	1
1	1	1	1	2	0	0	1	0	1	1	12	0	1
1	1	2	2	1	1	1	3	1	1	1	15	0	4
1	1	2	3	0	0	0	3	0	1	1	6	1	3
2	1	1	3	3	0	1	3	1	1	1	8	1	4
2	1	2	2	3	0	1	3	0	1	1	12	0	3
1	1	2	3	2	0	1	3	0	1	0	12	0	3
1	1	2	2	2	0	0	1	0	1	1	12	0	1
2	1	1	1	2	0	0	1	0	1	0	27	0	1
2	1	2	3	4	0	0	1	0	1	1	14	0	1
1	3	1	2	3	0	1	2	0	0	1	12	0	2
2	1	1	1	3	0	1	3	1	0	1	16	0	4
2	1	2	1	0	0	0	1	0	1	1	13	1	1
2	1	1	2	3	0	1	3	1	1	1	19	1	4
2	1	2	3	3	0	0	3	0	1	1	4	1	3
1	1	1	3	3	0	0	3	1	1	1	2	0	4
2	1	1	2	3	0	0	3	1	1	1	14	0	4
2	1	2	3	0	0	0	3	1	1	1	6	1	4
1	1	2	3	3	0	1	3	1	1	1	4	1	4
1	1	2	1	3	1	1	3	0	1	1	23	1	3
2	1	1	1	3	0	0	1	0	1	1	71	0	1
1	1	1	2	2	0	0	3	0	1	1	8	1	3
2	1	1	2	3	0	0	3	0	1	1	18	0	3
1	1	2	2	3	0	0	3	1	1	0	1	1	4
1	1	1	1	3	0	0	1	0	1	1	5	0	1
2	1	1	2	3	1	1	3	1	1	1	19	1	4
1	1	1	3	3	0	1	3	0	1	1	25	1	3
1	1	2	3	4	1	1	3	0	1	1	58	0	3
1	1	2	3	4	0	1	3	1	1	1	14	1	4
2	1	2	3	2	1	1	3	0	1	1	9	1	3
1	1	1	2	3	1	1	3	0	1	1	40	0	3
1	1	1	1	2	0	1	2	1	1	1	41	1	4
2	2	2	1	0	0	0	2	0	1	0	2	1	2
1	1	1	3	2	0	1	3	1	1	1	15	1	4
2	1	2	1	0	1	1	2	0	1	1	12	0	2
2	1	2	2	3	1	1	3	1	1	1	18	1	4
2	1	2	1	2	0	0	2	0	1	1	50	0	2
1	1	2	2	3	1	1	3	1	1	1	10	1	4
2	1	2	3	3	1	1	3	1	1	1	10	1	4
2	1	2	3	3	0	0	3	1	1	1	13	1	4
2	1	2	2	3	0	1	3	1	1	1	46	0	4
2	1	2	2	0	0	0	2	1	1	1	1	1	4
1	1	2	1	4	0	0	2	1	1	1	18	1	4
1	1	1	2	3	0	0	1	0	0	1	23	1	1
2	1	2	2	3	0	0	3	0	1	1	15	1	3
2	1	1	2	1	1	0	3	0	1	1	19	1	3
1	1	2	3	4	1	1	3	1	1	1	10	1	4
2	1	2	1	2	0	0	1	0	1	1	21	0	1
2	1	2	2	2	0	1	3	0	1	1	62	0	3
2	1	1	3	3	0	1	3	1	1	1	60	0	4
1	2	1	3	0	0	0	3	0	1	1	6	1	3
1	1	2	2	3	0	0	3	1	1	1	11	1	4
2	1	1	2	2	0	0	2	1	1	1	2	1	4
2	1	1	3	0	0	0	3	1	1	1	4	1	4
2	1	2	1	2	0	0	2	0	1	1	25	0	2
2	1	2	1	3	0	0	3	1	1	1	28	1	4
2	1	2	2	0	1	1	1	0	1	1	4	1	1
1	1	1	3	0	0	1	2	0	1	1	11	1	2
1	1	1	3	0	1	1	3	0	1	1	7	1	3
2	1	2	3	2	0	0	3	1	1	1	7	1	4
1	2	1	4	0	0	0	2	0	1	1	1	1	2
1	2	1	2	0	0	1	2	0	0	1	16	1	2
2	1	2	3	2	0	0	3	0	1	1	14	1	3
1	1	1	3	3	0	0	3	1	1	1	2	1	4
2	1	1	3	3	0	0	3	0	1	1	38	1	3
2	1	2	3	3	1	0	3	1	1	1	6	1	4
1	1	1	3	3	0	0	3	0	1	1	10	1	3
2	1	1	3	3	1	1	3	1	1	1	22	0	4
2	1	2	3	3	0	0	3	1	0	1	19	1	4
2	1	1	3	0	0	1	3	0	1	1	5	1	3
1	2	1	1	0	0	0	2	0	1	0	25	0	2
2	1	1	2	3	0	0	3	1	1	1	71	0	4
1	1	2	3	1	0	1	3	1	1	1	8	1	4
2	1	2	3	0	1	1	3	1	1	1	3	1	4
2	1	1	1	3	0	1	1	1	1	1	83	0	4
2	1	2	3	3	0	0	3	1	1	1	8	1	4
1	1	2	3	2	0	0	2	0	1	1	3	1	2
2	1	2	3	0	1	1	3	0	1	1	9	1	3
1	1	1	2	3	0	0	1	0	1	1	20	1	1
1	1	2	2	3	1	1	3	0	0	1	81	1	3
2	1	1	3	0	0	1	2	0	1	1	10	1	2
2	1	1	1	3	0	0	2	0	1	1	11	1	2
1	1	2	2	0	0	0	2	0	1	1	8	1	2
1	1	1	2	3	0	1	2	1	1	1	34	0	4
2	1	1	1	2	0	0	1	0	1	1	64	1	1
1	1	2	2	3	0	0	3	1	1	1	8	1	4
1	2	1	1	0	1	0	3	1	0	0	7	1	4
2	1	2	2	3	1	1	3	1	1	1	46	1	4
1	1	2	3	0	0	0	3	0	1	1	5	1	3
2	1	2	2	3	1	1	3	1	1	0	19	1	4
2	1	2	2	3	0	0	2	0	1	1	20	1	2
1	1	1	3	3	1	1	3	1	1	1	22	1	4
1	1	2	4	3	0	0	3	1	1	1	78	0	4
2	1	1	2	3	0	1	2	0	1	1	30	1	2
1	2	1	2	3	0	1	2	0	1	1	50	1	2
2	2	1	3	3	0	1	3	0	1	1	21	1	3
2	1	2	4	3	0	0	3	1	1	1	2	1	4
1	1	2	2	3	0	0	2	1	1	1	6	1	4
1	1	1	1	0	0	1	2	0	1	1	5	1	2
2	1	2	3	3	1	1	3	1	1	1	9	1	4
2	1	1	2	2	0	1	3	0	1	1	27	1	3
2	2	1	3	3	1	1	3	1	1	1	14	1	4
1	1	2	3	1	0	0	3	1	1	1	4	1	4
1	1	2	2	0	0	0	3	0	1	1	6	1	3
1	1	1	2	3	0	0	3	0	1	1	44	1	3
1	1	2	2	3	0	0	1	0	1	1	33	1	1
2	1	1	2	4	0	1	3	1	1	1	22	1	4
2	1	1	2	3	1	1	3	1	1	1	12	1	4
1	2	1	3	3	0	0	3	1	1	1	1	1	4
1	2	1	3	3	0	0	3	1	1	1	11	1	4
2	1	1	1	3	0	0	1	0	1	0	3	1	1
1	1	2	2	3	0	0	3	1	1	1	17	1	4
2	1	1	1	3	1	1	3	0	1	1	67	1	3
2	2	1	3	4	1	1	3	1	1	0	13	1	4
2	1	1	2	3	0	0	3	1	1	1	2	1	4
2	1	2	2	1	0	1	2	0	1	1	8	1	2
1	1	2	2	0	0	0	3	0	1	1	30	1	3
1	2	1	3	3	1	1	3	0	1	1	12	1	3
2	1	2	3	3	1	1	3	1	1	1	9	1	4
1	1	1	1	4	0	0	3	1	1	1	64	0	4
1	1	2	1	3	1	1	3	1	1	1	27	1	4
1	1	2	3	1	1	1	3	0	1	1	13	1	3
2	1	2	2	2	0	0	3	0	1	0	21	1	3
1	2	1	2	2	1	1	3	0	1	1	28	1	3
2	1	1	3	0	1	1	3	0	1	1	12	1	3
2	1	2	3	0	1	1	3	0	1	1	21	1	3
2	2	1	1	0	0	0	3	0	0	1	14	1	3
1	1	1	3	4	1	1	3	1	1	0	41	1	4
2	2	1	1	3	1	1	3	0	1	1	7	1	3
1	1	2	1	4	0	0	3	0	1	1	50	1	3
1	1	1	2	3	0	1	3	0	1	1	35	1	3
2	1	1	2	2	0	0	1	0	1	1	33	1	1
1	2	1	1	3	0	1	2	0	1	1	41	1	2
2	1	1	3	0	0	0	2	0	1	1	2	1	2
1	2	2	3	3	0	0	3	1	1	1	7	1	4
2	1	2	3	3	0	0	3	1	1	1	6	1	4
2	1	1	3	4	1	1	3	1	1	0	17	1	4
2	1	1	2	3	1	1	3	1	1	1	15	1	4
1	1	2	3	0	0	0	2	0	1	1	2	1	2
2	1	1	3	2	1	1	2	1	1	1	4	1	4
2	1	1	2	3	1	1	3	1	0	1	12	1	4
2	1	1	3	2	1	1	2	1	1	1	31	1	4
2	1	1	2	3	0	0	3	1	1	1	16	1	4
2	1	1	3	3	1	1	3	1	1	1	15	1	4
1	1	2	3	4	1	1	3	1	1	1	9	1	4
2	2	1	2	4	1	1	3	0	1	1	51	1	3
2	1	2	1	2	0	0	2	0	1	1	12	0	2
1	1	2	3	0	1	0	2	0	1	1	22	1	2
2	2	2	3	0	1	1	2	0	1	1	5	1	2
1	1	2	1	0	0	0	2	0	1	1	6	1	2
1	1	1	3	3	1	1	3	1	1	1	60	0	4
2	1	2	3	0	0	0	2	1	1	1	1	1	4
1	1	2	2	4	1	1	3	0	1	1	58	0	3
1	1	2	2	3	0	0	3	1	1	0	18	1	4
2	1	1	3	4	0	1	3	0	0	1	5	1	3
1	1	2	3	3	0	0	3	0	1	0	9	1	3
1	2	2	1	3	0	0	3	0	1	1	54	0	3
2	1	1	1	3	0	0	3	0	1	0	32	1	3
2	1	1	2	4	0	0	2	1	1	1	3	1	4
2	1	2	1	2	0	0	1	0	1	1	56	0	1
1	1	1	1	2	0	0	3	1	1	1	67	0	4
1	2	2	1	0	1	0	3	1	0	1	7	1	4
2	1	1	3	1	0	0	3	0	1	1	13	1	3
2	1	1	1	2	0	0	1	0	1	1	54	0	1
1	1	1	2	3	0	0	3	0	0	0	5	1	3
2	1	1	3	3	1	1	3	1	1	1	7	1	4
1	1	1	3	0	0	1	3	0	1	0	5	1	3
2	1	1	1	2	0	0	1	0	1	1	53	0	1
1	1	1	2	3	0	1	3	0	1	1	52	0	3
1	1	2	2	2	0	0	3	1	1	1	42	1	4
1	1	1	3	0	0	0	3	0	1	1	17	1	3
2	2	1	2	3	0	0	2	0	1	1	10	1	2
1	1	1	2	4	0	1	3	1	1	1	2	1	4
1	2	2	3	0	0	0	2	0	1	1	4	1	2
2	1	1	3	2	0	0	3	1	1	1	4	1	4
2	1	1	3	0	0	1	2	0	1	1	2	1	2
2	1	1	3	3	1	1	2	0	1	1	54	0	2
2	1	1	1	3	0	0	3	1	1	1	1	1	4
1	1	2	2	3	0	0	3	0	1	1	18	1	3
1	1	1	3	3	0	1	3	1	1	1	5	1	4
1	2	1	4	2	1	1	3	0	1	1	49	0	3
2	1	1	2	3	1	1	3	0	1	1	12	1	3
1	1	1	2	3	1	1	3	0	1	1	19	1	3
2	2	1	3	2	0	1	2	1	1	1	49	0	4
1	1	1	1	4	0	1	3	1	1	1	27	1	4
1	2	2	2	2	0	0	2	1	1	1	34	1	4
2	1	1	3	3	0	0	3	0	1	1	12	1	3
1	1	2	3	3	1	1	3	1	1	1	5	1	4
1	2	2	2	0	0	0	2	0	1	1	4	1	2
2	1	1	2	0	1	1	3	1	1	1	42	0	4
1	1	1	2	2	0	0	3	1	1	1	2	1	4
2	1	1	1	3	0	0	2	0	1	1	18	0	2
2	1	2	2	0	1	0	2	0	1	1	5	1	2
1	1	1	2	0	0	1	3	0	1	0	3	1	3
1	1	1	1	2	0	0	1	0	1	1	48	0	1
2	1	1	2	3	1	1	1	1	1	1	22	1	4
1	2	2	3	3	0	1	3	1	1	0	7	1	4
1	1	2	3	2	0	0	3	0	1	1	47	0	3
2	1	1	2	3	0	0	3	1	1	1	4	1	4
2	1	1	2	3	0	1	3	1	1	1	9	1	4
1	2	1	1	3	0	0	2	0	1	1	10	1	2
1	1	1	3	3	0	1	3	1	1	1	17	1	4
2	1	2	2	2	0	0	3	0	1	1	25	1	3
1	1	1	2	0	1	1	2	0	1	1	30	1	2
2	1	1	1	2	0	0	3	0	1	1	27	1	3
1	1	1	3	3	1	1	3	1	1	1	46	0	4
2	1	2	2	3	0	1	3	0	1	1	22	1	3
2	1	1	1	4	0	0	1	0	1	1	43	0	1
1	2	1	3	0	1	1	3	0	0	1	4	1	3
1	1	2	2	3	1	1	3	0	1	1	34	1	3
2	1	2	4	3	1	1	3	1	1	1	41	1	4
1	1	2	1	3	0	0	2	0	1	1	22	1	2
1	2	2	2	3	1	0	2	1	0	1	25	1	4
2	2	2	2	3	0	0	3	1	1	1	12	1	4
2	1	1	1	4	1	1	3	1	1	1	14	0	4
1	1	1	3	3	1	1	3	1	1	1	14	1	4
2	1	1	3	3	0	0	3	1	1	1	9	1	4
2	1	2	2	3	0	1	3	1	1	1	42	0	4
2	2	2	2	4	1	1	3	0	1	1	16	1	3
1	1	1	2	1	1	1	3	0	1	1	20	1	3
1	1	2	3	2	1	1	3	0	1	1	40	0	3
2	1	1	3	3	1	1	3	1	1	1	19	1	4
1	1	2	3	3	0	0	3	0	1	1	26	1	3
1	1	1	2	2	1	1	3	1	1	1	24	1	4
1	1	1	3	3	0	0	3	0	1	1	2	1	3
1	1	2	2	3	0	0	2	1	1	1	20	1	4
1	1	1	3	3	1	1	3	0	1	1	39	1	3
1	1	2	3	0	0	0	2	0	1	1	4	1	2
1	2	2	3	0	1	0	3	0	1	1	2	1	3
1	1	2	2	3	1	1	3	1	1	1	38	0	4
2	1	1	2	4	0	0	3	1	1	1	13	1	4
1	2	1	3	3	0	1	3	0	1	1	20	1	3
2	1	1	3	3	1	1	3	1	1	1	8	1	4
1	2	1	2	4	0	0	2	0	0	1	26	1	2
2	1	2	2	3	1	1	3	1	1	1	8	1	4
1	1	2	2	3	0	0	2	1	1	1	27	1	4
2	1	1	3	3	0	1	3	1	1	1	12	1	4
1	1	2	2	0	0	0	2	1	1	1	1	1	4
1	2	1	2	0	0	1	3	1	0	0	6	1	4
2	1	2	2	2	0	0	3	1	1	1	38	0	4
1	1	1	1	2	0	0	1	0	1	1	42	0	1
1	1	1	3	3	0	0	3	1	1	1	20	0	4
2	1	1	3	3	1	1	3	1	1	1	25	1	4
1	1	1	2	3	0	1	3	1	1	1	4	1	4
1	1	1	3	3	0	1	3	1	1	1	7	1	4
2	1	1	1	3	0	0	1	0	1	1	41	0	1
2	1	2	1	3	0	0	3	1	1	1	41	0	4
2	1	2	3	3	0	1	3	0	1	1	5	1	3
2	1	1	1	2	0	0	3	0	1	1	42	0	3
2	2	1	3	3	1	1	3	1	1	1	11	1	4
1	2	2	3	0	0	0	2	1	1	1	10	1	4
2	1	2	1	3	0	0	3	0	1	1	29	0	3
2	2	1	1	2	0	0	1	0	1	1	39	0	1
2	1	1	3	2	0	1	3	1	0	1	22	1	4
1	2	2	3	3	0	0	3	0	0	1	11	1	3
1	1	1	3	3	1	1	2	0	1	1	14	0	2
2	1	2	3	3	0	0	3	1	1	1	16	1	4
2	2	2	4	3	0	0	2	0	1	1	19	1	2
2	2	1	2	3	0	0	3	1	1	1	11	1	4
2	1	1	3	2	0	0	3	0	1	1	5	1	3
2	1	1	1	2	0	0	1	0	1	1	3	1	1
2	1	2	3	0	0	0	3	1	1	1	4	1	4
1	1	1	1	0	1	1	3	0	1	1	26	1	3
1	3	2	2	3	0	0	3	1	1	1	3	1	4
1	2	1	2	2	0	1	3	1	1	1	32	1	4
2	1	2	2	3	0	0	3	1	1	1	6	1	4
2	1	1	1	4	1	1	2	1	1	0	18	1	4
1	1	2	3	2	0	0	3	1	1	1	2	1	4
2	1	1	3	3	0	1	3	1	1	1	13	1	4
2	1	2	1	0	1	1	3	0	1	1	23	1	3
2	1	1	3	3	0	1	3	1	1	1	13	1	4
1	1	1	1	2	0	0	1	0	1	1	42	0	1
1	1	1	1	3	0	0	3	0	1	1	30	0	3
1	1	2	2	3	0	0	3	1	1	1	2	1	4
1	2	2	3	2	0	1	3	1	1	1	12	1	4
1	1	1	1	2	0	0	1	0	1	1	33	0	1
2	1	1	1	2	0	0	1	0	1	1	29	0	1
1	1	2	2	3	0	1	3	1	1	1	6	1	4
2	1	1	3	2	0	1	3	1	1	0	24	1	4
1	1	2	2	3	0	1	3	1	1	1	25	0	4
2	1	1	1	2	0	0	1	0	1	1	31	0	1
1	1	1	2	4	1	1	3	1	1	1	29	0	4
1	1	2	2	2	0	0	3	1	0	1	16	1	4
2	1	1	2	3	0	0	1	0	1	1	29	0	1
2	1	1	1	3	1	1	1	0	1	1	30	0	1
2	1	2	2	3	0	0	3	0	1	1	8	1	3
2	1	2	1	0	0	0	1	0	1	1	56	1	1
1	1	2	2	3	0	0	3	1	1	1	29	0	4
2	1	2	3	4	0	0	3	0	1	1	5	1	3
1	1	1	2	3	1	1	3	1	1	1	16	1	4
1	1	1	2	2	0	1	3	0	1	1	20	0	3
1	2	2	1	2	0	0	1	0	0	1	30	0	1
1	1	2	3	3	1	1	3	1	1	1	9	1	4
1	1	2	2	3	0	1	3	1	0	1	27	0	4
2	1	1	1	2	0	0	2	0	1	1	28	0	2
1	1	2	2	4	0	1	3	1	1	1	17	1	4
2	1	1	3	3	0	1	3	0	1	0	6	1	3
2	1	2	3	3	0	1	3	1	1	1	8	1	4
1	1	2	3	3	0	0	2	1	1	1	25	0	4
1	1	2	1	3	0	0	3	1	1	1	18	1	4
1	1	1	3	2	0	0	3	1	0	1	3	1	4
2	1	1	2	3	1	1	3	1	1	1	13	1	4
1	1	2	3	3	1	1	3	0	1	1	28	0	3
1	1	2	1	2	0	0	1	0	1	1	26	0	1
2	1	1	2	4	0	1	3	0	1	1	56	0	3
2	1	1	2	1	0	0	3	1	1	1	4	1	4
2	1	2	3	3	0	0	3	1	1	0	10	1	4
1	2	1	3	0	1	1	2	1	0	1	15	1	4
1	1	2	3	3	0	0	3	0	1	1	4	1	3
2	1	1	2	3	0	1	3	1	1	1	21	0	4
2	1	1	1	0	0	0	1	0	1	1	20	0	1
2	2	1	3	4	0	1	3	1	1	1	14	1	4
2	1	1	3	3	1	1	3	0	1	1	10	1	3
1	2	2	2	0	1	1	3	0	1	1	16	1	3
1	1	1	3	3	1	1	3	1	1	1	10	1	4
2	1	2	2	3	1	1	3	1	1	1	17	1	4
2	1	1	2	3	0	0	1	0	1	1	5	1	1
1	1	2	1	2	0	0	2	1	1	1	18	0	4
2	1	2	2	3	0	0	3	1	1	1	11	1	4
1	1	1	1	0	0	0	2	0	0	0	2	1	2
2	1	1	2	0	1	1	3	0	1	1	12	1	3
2	1	1	3	0	1	1	2	0	1	1	7	1	2
1	1	2	2	3	1	1	3	1	1	1	22	0	4
1	1	2	1	3	0	1	3	1	1	1	22	0	4
2	1	1	3	0	0	1	2	0	1	1	4	1	2
2	2	1	3	3	1	1	3	1	1	1	13	1	4
2	1	2	3	0	0	0	3	0	1	1	2	1	3
2	1	1	2	2	0	1	3	1	1	1	14	1	4
1	1	1	2	3	0	0	3	1	1	1	19	1	4
2	1	1	2	4	0	0	3	1	1	1	23	0	4
1	1	1	2	3	0	1	3	1	1	1	23	0	4
1	1	2	3	0	1	1	3	0	1	1	14	1	3
1	1	2	2	3	0	0	3	1	1	1	3	1	4
2	1	2	3	3	0	1	3	0	1	1	17	0	3
1	1	2	2	3	0	0	3	1	1	1	2	1	4
2	1	1	1	3	0	1	3	0	1	1	20	0	3
2	2	2	3	0	1	1	3	0	1	1	14	0	3
1	1	1	3	3	0	1	3	0	1	1	9	1	3
1	1	1	3	0	0	0	3	0	1	0	4	1	3
1	1	2	2	3	0	1	3	1	1	1	11	1	4
1	1	2	3	0	0	0	2	0	1	1	9	1	2
1	1	1	2	3	1	1	3	1	1	1	19	1	4
1	2	1	2	2	1	1	2	1	1	1	19	0	4
1	1	1	1	3	0	0	1	0	1	1	14	0	1
1	1	2	3	3	0	0	3	1	1	0	6	1	4
2	1	1	3	3	0	0	3	0	1	0	18	0	3
1	1	2	2	3	0	0	3	1	1	0	7	1	4
1	1	1	3	3	0	1	3	0	1	1	12	0	3
1	1	1	2	3	1	1	3	1	1	1	13	0	4
1	1	1	1	3	0	0	3	0	1	0	9	1	3
2	3	1	2	4	1	1	3	1	1	1	14	0	4
2	1	1	3	3	0	1	3	0	1	1	6	1	3
1	2	1	1	3	1	1	3	1	1	1	17	0	4
1	1	2	3	3	0	1	2	0	1	1	15	1	2
2	1	1	3	3	0	1	3	1	1	1	13	0	4
2	1	1	2	3	0	0	3	0	1	1	12	0	3
1	1	1	2	3	1	1	3	0	1	1	9	1	3
2	1	2	2	0	1	0	2	0	1	0	7	1	2
1	1	1	3	3	1	1	3	1	1	1	13	0	4
2	1	2	2	3	0	0	3	1	1	0	13	0	4
2	1	2	2	3	1	1	2	1	1	1	13	0	4
1	2	1	1	2	0	0	2	1	0	1	13	0	4
1	1	1	1	3	0	0	1	0	1	0	12	0	1
2	1	1	2	3	0	1	3	0	1	1	4	1	3
1	1	2	1	0	0	0	3	0	1	0	6	1	3
1	1	1	2	3	0	1	3	1	1	1	34	0	4
1	1	2	2	4	1	1	3	0	1	1	29	0	3
2	1	1	1	2	0	1	2	0	1	1	64	0	2
1	1	1	2	3	0	1	3	1	1	1	44	0	4
1	1	2	2	1	1	1	3	0	1	1	61	0	3
2	1	1	3	3	0	1	3	1	1	0	3	1	4
1	1	1	2	4	0	1	3	0	1	1	26	0	3
1	1	2	2	0	0	0	3	1	1	1	7	1	4
2	1	1	2	4	0	0	3	0	1	1	77	1	3
1	1	2	3	2	0	0	3	0	1	1	4	1	3
1	1	1	3	3	0	1	3	1	1	1	16	0	4
1	1	2	2	4	1	1	3	1	1	1	13	1	4
1	1	2	3	4	0	0	3	0	1	1	3	1	3
1	1	1	3	0	0	1	3	0	1	1	6	0	3
1	1	2	2	3	0	1	3	1	1	1	58	1	4
1	1	1	1	2	0	0	1	0	1	1	22	0	1
2	1	2	2	0	0	0	3	0	1	1	2	1	3
2	1	1	1	2	0	0	2	1	1	1	2	1	4
1	1	2	3	3	0	0	3	1	1	1	3	1	4
1	3	2	2	2	0	1	2	1	1	1	36	1	4
2	1	2	2	3	0	0	2	0	1	1	4	1	2
1	1	1	2	2	0	0	2	1	1	1	9	1	4
1	1	2	3	2	0	1	3	0	1	1	23	1	3
1	2	2	3	4	0	1	3	0	1	1	67	0	3
2	1	1	2	1	0	1	3	1	1	1	21	1	4
1	1	1	3	3	0	0	3	0	1	0	6	1	3
1	1	1	1	3	0	0	3	1	1	1	13	1	4
2	1	2	1	3	0	0	3	1	1	1	73	0	4
2	1	1	3	2	1	1	3	1	0	1	5	1	4
1	1	1	2	4	0	0	3	1	1	0	16	0	4
2	1	1	1	2	0	0	2	0	1	1	32	0	2
1	2	1	4	2	0	0	2	1	1	1	2	1	4
2	1	1	3	3	1	1	3	1	1	1	12	0	4
1	1	2	3	3	0	0	3	0	1	1	15	1	3
1	1	2	3	3	0	0	3	1	1	1	6	1	4
2	1	2	2	3	0	1	3	1	1	1	4	1	4
2	1	2	2	4	1	1	2	1	1	1	16	1	4
1	1	1	2	0	0	1	3	1	1	1	25	1	4
2	1	1	1	2	0	0	1	0	1	1	17	1	1
2	1	1	3	2	0	0	3	0	1	1	34	1	3
1	1	2	2	3	1	1	3	1	1	1	34	1	4
2	1	1	1	2	0	0	1	0	1	1	35	0	1
2	1	2	1	2	0	0	1	0	1	1	53	0	1
1	1	1	2	1	1	1	3	1	1	1	58	0	4
2	1	1	3	3	0	0	3	1	1	1	13	1	4
2	1	2	2	3	1	1	3	0	1	1	51	0	3
1	1	1	2	3	0	1	3	1	1	1	35	1	4
1	2	2	2	1	1	1	3	0	1	1	18	1	3
2	1	2	2	4	1	1	3	0	1	1	21	1	3
2	1	2	1	4	0	0	3	0	1	1	30	0	3
2	1	1	3	4	0	0	3	1	1	1	6	1	4
2	1	1	3	0	1	1	3	1	1	1	9	1	4
1	1	1	2	3	0	1	3	0	1	1	18	1	3
1	1	2	3	3	0	1	3	1	1	1	11	0	4
2	1	1	2	3	0	1	3	1	1	1	18	1	4
2	2	2	2	3	0	0	3	0	1	0	1	1	3
2	2	2	1	0	0	0	3	0	1	1	1	1	3
2	1	2	2	0	0	0	3	0	1	1	18	1	3
2	1	2	3	3	0	0	3	1	1	1	24	1	4
1	1	1	1	2	0	0	1	0	1	1	42	0	1
2	1	2	2	0	0	0	3	1	1	1	1	1	4
1	1	1	2	3	0	1	3	1	1	1	15	1	4
1	2	2	2	3	1	0	3	0	1	1	9	1	3
1	1	2	2	3	1	1	3	1	1	1	22	1	4
2	1	1	3	0	0	1	2	0	1	1	3	1	2
2	1	1	2	3	0	1	3	0	1	1	18	1	3
1	2	1	3	0	0	0	3	1	1	1	3	1	4
1	1	2	3	3	0	1	3	1	1	1	6	1	4
2	1	2	2	2	1	1	3	1	1	1	25	1	4
2	1	2	3	3	1	1	3	1	1	1	14	1	4
2	1	1	3	2	0	1	3	1	1	1	6	1	4
1	1	2	3	0	0	0	2	1	1	1	4	1	4
1	1	2	1	3	0	0	1	0	1	1	18	1	1
1	1	1	1	0	0	0	1	0	1	1	24	1	1
2	1	1	3	4	0	1	3	0	1	1	34	1	3
1	1	2	1	0	0	1	3	0	1	1	35	1	3
2	1	1	1	4	0	0	1	0	1	1	83	0	1
2	1	1	2	2	0	1	3	0	1	1	39	1	3
2	1	1	2	4	0	1	3	1	1	1	26	1	4
2	3	2	2	3	0	1	3	1	1	1	20	1	4
2	1	1	3	3	0	1	3	1	1	1	18	1	4
2	1	2	3	0	0	1	2	0	1	1	27	1	2
1	1	2	3	3	0	1	3	1	1	1	11	1	4
2	1	2	1	0	0	0	1	0	1	1	20	0	1
2	1	2	3	4	0	0	3	0	1	1	12	0	3
2	1	1	2	1	0	0	3	1	1	1	25	1	4
1	1	1	2	3	0	1	3	1	1	1	20	1	4
1	1	2	2	4	0	0	3	1	1	1	1	1	4
2	1	1	2	3	0	0	3	1	1	1	1	1	4
2	1	2	3	2	0	1	3	0	1	1	43	1	3
2	1	2	3	3	0	1	3	1	1	1	8	1	4
1	1	2	3	0	1	0	1	0	1	1	7	1	1
2	3	2	3	3	1	1	3	1	1	1	10	1	4
2	1	2	3	3	0	0	3	0	1	1	8	1	3
2	1	1	2	3	1	1	3	1	1	1	46	0	4
1	1	1	2	3	1	1	3	1	1	1	37	1	4
1	1	1	2	1	0	0	3	1	1	1	2	1	4
1	1	1	1	1	0	1	3	1	1	1	50	0	4
2	1	2	2	2	0	1	3	1	1	1	22	1	4
2	1	1	3	3	0	1	3	0	1	1	27	1	3
2	1	1	2	3	0	1	2	1	1	1	35	1	4
1	1	1	2	4	0	1	3	1	1	1	18	1	4
1	1	2	1	1	0	1	3	0	1	1	43	0	3
1	1	1	3	1	0	1	3	1	1	1	55	0	4
1	1	2	2	2	0	0	3	1	1	1	20	0	4
2	1	2	2	2	0	1	3	1	1	1	15	1	4
2	1	2	1	2	0	1	1	0	1	1	14	1	1
1	1	2	1	0	0	1	3	0	1	1	4	1	3
2	1	1	2	3	0	1	3	1	1	1	45	1	4
2	1	2	2	4	0	1	3	1	1	1	17	1	4
2	1	2	2	4	1	1	3	1	1	1	17	1	4
2	1	1	3	1	0	0	3	1	1	1	3	1	4
2	2	1	2	3	0	1	3	1	1	1	17	1	4
1	1	1	3	0	0	1	3	1	1	1	18	1	4
1	1	2	3	0	0	0	3	0	1	1	1	1	3
1	1	2	3	3	0	0	3	1	1	0	49	1	4
1	1	2	2	3	0	1	3	1	1	1	22	1	4
1	2	1	2	3	0	1	3	1	1	1	2	1	4
1	2	2	3	0	0	1	2	0	1	1	15	1	2
2	1	2	1	0	0	0	2	0	1	0	21	0	2
2	1	1	3	0	1	1	2	0	1	1	9	1	2
1	1	2	2	2	0	1	3	0	1	1	57	0	3
2	1	2	2	3	1	1	3	1	1	1	35	1	4
1	2	2	2	3	0	1	3	1	1	0	15	1	4
1	3	2	2	3	0	1	3	0	1	1	16	1	3
2	1	1	2	3	0	1	3	0	1	1	39	0	3
1	1	2	2	3	1	1	3	0	1	1	8	1	3
1	1	1	4	0	0	1	3	1	1	1	5	1	4
2	1	2	3	3	0	1	3	0	1	1	13	0	3
1	1	1	3	3	0	1	3	0	1	1	71	0	3
2	1	1	1	3	0	0	2	0	1	1	67	0	2
2	1	2	2	4	0	0	3	1	1	1	1	1	4
2	1	2	2	2	0	0	3	1	1	1	2	1	4
2	1	1	1	0	0	0	3	1	1	1	32	1	4
2	1	2	2	3	0	1	3	1	1	1	58	1	4
2	1	1	1	4	0	0	1	0	1	1	15	0	1
2	1	1	3	3	1	1	3	1	1	1	8	1	4
2	1	2	2	2	1	1	3	0	1	1	17	1	3
1	1	2	2	3	0	0	1	0	1	1	9	1	1
1	1	2	3	4	0	0	3	0	1	1	24	1	3
1	2	1	1	3	1	1	3	0	0	1	77	0	3
1	1	1	3	3	1	0	3	1	1	1	19	1	4
1	1	1	1	2	0	0	1	0	1	0	32	0	1
1	1	1	2	3	0	0	3	0	1	1	8	1	3
1	1	2	2	3	0	0	1	1	1	1	46	0	4
1	1	1	3	2	0	0	2	0	0	0	4	1	2
1	1	2	3	0	0	0	1	0	1	1	1	1	1
1	1	1	3	3	0	1	1	1	1	0	21	0	4
2	1	1	2	3	1	1	3	1	1	1	8	1	4
2	3	2	3	2	0	1	3	1	1	1	20	1	4
1	1	2	2	4	0	0	3	0	1	1	22	1	3
1	1	1	2	3	0	0	3	0	1	1	16	1	3
1	1	1	2	3	1	1	3	1	1	1	17	1	4
1	1	2	1	0	0	0	1	0	1	1	6	1	1
2	1	1	2	3	1	1	3	1	1	1	19	1	4
2	1	1	3	3	0	1	3	1	1	1	25	1	4
2	1	2	2	2	0	1	3	1	1	1	39	1	4
1	1	1	3	2	0	1	2	0	1	1	18	1	2
1	3	1	2	4	0	0	3	1	1	1	23	1	4
1	1	1	1	4	0	0	1	0	1	1	7	1	1
2	1	2	3	0	0	1	3	1	1	0	14	1	4
2	1	2	3	3	0	1	2	0	1	1	10	1	2
2	1	1	3	3	0	1	3	1	1	1	19	0	4
1	1	1	2	3	0	1	3	1	0	1	40	1	4
1	1	2	2	3	0	0	3	1	1	1	16	1	4
1	1	2	2	2	0	1	3	1	1	1	16	1	4
2	1	1	2	3	1	1	3	1	1	1	12	1	4
1	1	2	3	2	0	1	3	0	0	1	17	0	3
1	1	2	3	3	0	1	3	1	1	1	10	1	4
2	1	2	2	0	0	1	3	1	1	1	5	1	4
2	1	1	3	3	0	1	3	1	1	1	2	1	4
2	1	2	3	0	1	0	2	0	1	1	17	1	2
1	1	1	3	0	0	0	2	0	1	1	1	1	2
1	1	2	2	0	0	1	3	0	1	1	10	1	3
2	1	1	2	3	0	0	3	1	1	1	4	1	4
2	2	1	2	4	1	1	3	1	1	1	22	1	4
2	1	1	3	1	0	1	3	1	1	1	29	1	4
1	1	2	3	4	1	1	3	1	1	1	14	1	4
1	1	2	3	0	0	0	3	1	1	1	1	1	4
2	1	1	1	3	0	0	1	0	1	0	83	0	1
2	1	1	3	3	1	1	3	0	1	1	82	0	3
2	1	2	2	3	0	0	3	1	1	1	4	1	4
2	1	2	3	3	0	0	3	0	1	1	2	1	3
2	1	2	2	4	0	0	3	0	1	1	21	1	3
1	2	1	2	3	1	1	3	1	1	0	43	0	4
1	1	2	2	3	0	0	2	1	1	1	16	1	4
2	1	2	2	4	0	1	3	1	1	1	12	1	4
2	1	1	2	0	1	1	3	0	1	1	10	1	3
1	2	2	2	3	0	0	3	1	1	1	6	1	4
1	1	2	2	3	0	1	3	1	1	1	10	1	4
2	1	2	1	0	0	0	3	1	1	1	9	1	4
2	1	1	1	2	0	0	1	0	0	1	12	0	1
1	1	2	3	3	0	0	3	1	1	1	13	1	4
2	1	2	3	3	0	1	3	1	1	1	35	1	4
2	1	2	1	2	0	0	1	0	1	1	68	1	1
2	1	1	2	3	1	1	2	0	1	1	15	1	2
2	2	1	1	0	1	0	2	0	1	1	16	1	2
1	1	1	3	2	0	0	1	0	1	0	5	1	1
1	1	2	1	2	0	0	1	0	1	1	2	1	1
2	1	1	3	3	1	1	3	1	1	1	23	1	4
2	1	1	1	3	0	0	1	0	1	1	78	0	1
1	1	2	3	4	0	0	3	1	1	1	33	1	4
1	1	1	2	3	0	1	3	1	1	1	15	1	4
1	1	2	3	2	0	1	1	0	1	1	20	1	1
2	1	1	2	3	0	1	3	1	1	1	22	1	4
2	1	2	1	0	0	0	3	0	1	1	4	1	3
2	1	2	2	2	0	0	2	0	1	1	6	1	2
2	1	1	1	0	1	1	3	0	1	1	13	1	3
1	1	2	2	2	0	1	3	1	1	0	12	1	4
1	1	2	3	2	0	0	2	0	1	1	10	1	2
2	3	1	3	3	1	1	3	1	0	1	7	1	4
1	1	2	2	3	0	0	3	1	1	1	26	1	4
1	1	2	2	3	0	0	3	1	1	1	16	1	4
2	1	1	3	3	1	1	3	1	1	1	11	1	4
2	1	1	2	3	1	1	3	1	1	1	80	0	4
1	1	2	3	0	0	1	2	0	0	1	14	1	2
1	1	1	1	4	0	0	3	1	1	1	2	1	4
2	1	1	3	0	0	1	3	0	1	1	12	1	3
2	1	1	2	3	1	1	3	1	1	1	44	1	4
1	1	1	1	4	0	0	1	0	1	1	49	0	1
2	1	1	3	3	1	1	3	1	1	1	9	1	4
1	1	2	3	3	1	1	3	1	1	0	22	1	4
1	1	1	2	3	0	1	3	1	1	1	32	1	4
2	1	1	3	3	1	1	3	1	1	1	9	1	4
2	3	2	3	4	0	0	3	1	1	1	6	1	4
2	1	2	1	2	0	0	1	0	1	1	13	1	1
1	1	2	3	2	0	0	2	0	1	1	14	1	2
1	1	1	2	3	1	1	3	1	1	0	16	1	4
1	1	1	3	3	0	0	3	1	1	1	12	1	4
2	3	1	1	0	1	1	2	0	0	1	7	1	2
1	1	2	2	3	0	1	3	1	1	1	16	1	4
2	1	1	2	3	0	1	3	1	1	1	58	1	4
2	1	1	1	3	0	0	3	1	1	1	58	0	4
2	1	1	3	4	1	1	3	1	1	1	13	1	4
2	1	1	3	3	1	1	3	0	1	1	8	1	3
2	1	1	3	3	0	1	3	1	1	1	73	0	4
2	1	2	3	3	0	0	3	1	1	1	3	1	4
2	1	2	3	3	0	0	2	0	1	1	7	1	2
1	1	2	2	2	0	0	3	0	1	1	8	1	3
1	1	2	1	2	0	0	1	0	1	1	64	1	1
1	1	2	3	1	1	1	3	1	1	1	33	1	4
1	2	1	3	2	1	1	3	1	1	1	14	1	4
2	2	1	3	4	1	1	3	1	1	1	9	1	4
1	2	1	1	3	1	1	3	0	1	1	25	1	3
2	1	1	3	3	1	1	3	1	1	1	39	1	4
1	1	1	1	3	0	1	3	1	1	1	25	1	4
1	1	2	3	3	0	0	3	0	1	0	10	1	3
1	3	1	2	3	1	1	3	1	1	0	7	1	4
1	1	1	3	3	0	1	3	1	1	1	6	1	4
1	1	1	2	2	1	1	2	1	1	1	76	0	4
2	1	2	3	0	0	1	3	0	1	1	26	1	3
1	1	1	2	4	0	1	3	1	1	1	55	1	4
1	1	2	2	3	0	0	3	0	1	1	6	1	3
1	1	1	3	3	1	1	3	1	1	1	11	1	4
2	1	1	1	2	0	0	1	0	1	1	81	0	1
2	1	1	3	2	1	1	3	1	1	1	32	1	4
2	1	2	2	4	1	1	3	1	1	1	30	1	4
2	1	1	2	4	0	0	3	1	1	1	49	1	4
2	1	1	2	2	0	0	1	0	1	1	75	0	1
2	1	2	2	4	1	1	3	1	1	1	30	1	4
2	1	1	2	3	0	0	3	0	1	1	30	1	3
2	1	1	2	0	0	0	3	0	1	0	6	1	3
2	2	1	2	1	0	0	3	0	1	1	6	1	3
2	1	1	2	3	1	1	2	0	1	1	65	1	2
1	1	2	1	2	0	0	3	0	1	1	36	1	3
1	2	1	1	2	0	0	3	0	1	1	68	0	3
1	1	2	3	3	0	1	3	0	1	1	9	1	3
2	1	1	3	4	0	1	3	1	1	0	8	1	4
1	1	2	1	3	0	0	3	1	1	1	53	1	4
1	1	1	1	2	0	0	2	0	1	1	74	0	2
1	1	2	1	0	0	1	3	0	1	1	12	1	3
1	1	1	2	3	1	1	3	1	1	1	76	0	4
1	1	2	1	0	1	1	3	1	1	1	8	1	4
2	1	1	3	4	0	0	3	1	1	1	11	1	4
1	2	1	3	0	1	1	3	0	1	1	11	1	3
1	1	2	2	3	0	1	3	1	1	1	18	1	4
1	1	1	3	3	1	1	3	1	1	1	13	1	4
2	1	1	3	3	0	1	3	1	1	1	11	1	4
1	1	2	3	3	0	1	3	1	1	1	9	1	4
2	1	1	1	3	0	1	3	1	1	1	14	1	4
2	1	1	3	4	0	1	3	1	1	1	73	0	4
2	1	1	3	3	0	0	3	1	1	1	2	1	4
1	1	1	2	3	0	1	3	0	1	1	20	1	3
1	1	1	3	3	0	0	2	0	1	1	15	1	2
2	1	2	2	1	0	1	3	0	1	1	69	0	3
2	1	1	2	2	0	0	3	0	1	0	11	1	3
2	2	2	2	2	0	0	3	1	1	1	1	1	4
2	1	1	3	2	1	1	3	1	1	1	71	0	4
1	1	2	2	1	0	0	3	0	1	1	5	1	3
1	1	2	2	3	0	1	3	1	1	1	24	1	4
2	1	1	3	3	1	1	3	1	1	1	36	0	4
2	1	1	3	4	0	0	3	1	1	1	13	1	4
2	1	1	2	3	0	0	3	0	1	1	2	1	3
1	1	2	2	4	0	0	3	1	1	1	8	1	4
1	1	2	2	3	0	0	1	0	1	1	15	1	1
1	1	2	3	4	0	0	3	0	1	1	6	1	3
1	2	1	2	0	0	0	2	0	1	1	66	0	2
2	1	1	2	4	1	1	2	1	0	0	58	1	4
1	1	1	2	3	0	1	3	1	1	1	33	1	4
1	1	2	3	3	0	0	3	1	1	1	17	1	4
1	1	2	3	3	0	0	3	1	1	1	1	1	4
1	1	2	3	3	0	0	3	1	0	1	16	1	4
2	1	1	2	3	1	1	1	0	1	1	70	0	1
1	1	1	1	3	1	1	3	0	1	1	66	0	3
1	1	2	1	3	0	0	3	0	1	1	64	0	3
2	1	1	1	4	0	0	1	0	1	1	65	0	1
1	1	1	4	3	0	1	3	0	1	1	3	1	3
1	1	1	1	2	0	0	1	0	1	1	17	1	1
1	2	1	2	1	0	1	2	1	1	1	33	1	4
2	1	2	2	3	1	1	3	0	1	1	77	0	3
1	1	2	2	0	0	1	2	0	1	1	13	1	2
2	1	1	2	2	0	0	3	0	1	1	15	0	3
1	1	2	3	4	0	0	3	0	1	1	33	1	3
2	1	2	2	3	0	1	3	1	1	1	70	0	4
1	2	1	1	2	0	0	1	0	1	1	76	0	1
1	3	2	2	3	0	0	2	0	0	0	34	1	2
2	1	2	2	4	0	0	2	0	1	1	18	1	2
1	1	2	2	3	0	1	1	1	1	1	13	1	4
2	1	1	2	4	0	1	3	1	1	1	70	0	4
1	1	2	3	4	0	0	3	0	1	1	62	0	3
2	1	1	2	4	0	0	3	0	1	1	18	1	3
2	1	2	2	3	0	0	3	1	1	1	3	1	4
1	2	2	1	3	0	0	1	0	1	1	63	0	1
1	1	1	2	3	0	0	3	1	1	1	6	1	4
1	1	2	3	3	0	1	3	1	1	1	62	0	4
1	1	2	4	0	1	0	3	0	1	1	2	1	3
2	2	1	2	3	0	0	3	0	1	1	48	1	3
1	1	2	1	3	0	0	3	0	1	1	32	1	3
1	1	1	1	1	0	1	3	1	1	1	16	1	4
1	1	2	1	1	0	1	2	0	1	0	14	1	2
2	1	2	3	3	0	0	3	1	1	1	16	1	4
1	1	2	3	0	0	0	3	0	0	1	1	1	3
2	1	1	2	3	0	1	1	0	1	1	21	0	1
2	1	1	2	0	0	1	2	1	1	1	7	1	4
2	1	2	3	1	0	0	3	1	1	0	12	1	4
2	1	1	2	3	0	1	1	0	1	1	8	1	1
2	1	1	1	2	0	0	1	0	1	1	60	0	1
2	1	2	1	3	0	0	1	0	1	1	18	1	1
2	1	1	1	3	0	1	3	1	1	1	11	1	4
1	1	2	3	3	0	0	3	1	1	1	7	1	4
2	1	1	3	0	0	1	2	0	1	1	62	0	2
2	1	2	3	0	0	0	3	0	1	1	2	1	3
1	1	1	2	3	0	1	3	1	1	1	11	1	4
1	1	2	2	4	0	1	2	1	1	1	35	1	4
2	1	1	2	3	0	1	3	1	1	1	20	1	4
2	1	2	3	4	0	1	3	1	1	1	11	1	4
1	1	2	2	3	0	0	3	1	1	1	6	1	4
1	1	1	4	3	1	1	3	0	1	1	42	1	3
2	1	1	1	2	0	0	1	0	1	1	40	1	1
1	1	2	2	2	0	0	3	0	1	1	19	1	3
2	1	1	2	3	0	0	3	1	1	0	10	1	4
2	1	1	2	0	0	0	2	1	1	1	1	1	4
2	1	1	3	4	1	1	3	1	0	1	7	1	4
1	2	1	2	3	0	0	3	0	1	1	14	1	3
1	3	1	3	3	0	1	2	0	0	1	11	0	2
2	1	1	2	3	0	1	2	1	1	1	58	0	4
1	1	2	2	3	0	1	3	1	1	1	59	0	4
1	1	2	2	4	0	0	3	1	1	0	4	1	4
1	1	2	3	3	0	0	3	1	1	1	7	1	4
2	2	2	2	0	1	0	1	0	1	1	57	0	1
2	1	1	1	2	1	1	3	1	1	1	13	1	4
1	1	2	1	4	0	1	3	1	1	0	3	1	4
2	1	1	3	3	0	0	3	0	1	1	4	1	3
2	1	2	4	3	1	1	3	1	1	1	58	0	4
1	2	1	2	3	1	1	3	1	0	1	10	1	4
1	1	1	3	3	0	0	3	1	1	1	5	1	4
2	1	1	3	2	1	1	3	0	1	1	21	1	3
2	1	1	3	0	0	1	3	1	1	1	12	1	4
2	1	1	3	4	0	1	3	0	1	1	22	1	3
2	1	1	2	4	0	0	3	1	1	1	11	1	4
2	1	1	2	2	1	1	3	0	1	1	8	1	3
2	2	1	1	3	1	1	3	1	1	1	24	1	4
1	2	1	3	3	1	1	3	1	1	0	58	0	4
2	3	1	2	3	0	1	3	0	1	1	22	1	3
1	1	2	2	2	0	1	3	0	1	1	57	0	3
1	1	2	3	4	0	0	3	1	1	1	3	1	4
2	1	1	3	3	0	1	3	1	1	1	47	1	4
2	1	2	3	3	0	1	3	1	1	1	36	1	4
1	1	1	3	3	1	1	3	1	1	1	43	1	4
1	1	2	2	4	0	0	3	1	1	1	60	0	4
2	1	1	3	3	0	1	3	0	1	1	62	1	3
2	1	2	2	4	0	0	3	0	1	1	29	1	3
1	1	2	3	0	0	0	3	0	0	0	2	0	3
2	1	2	3	3	0	0	3	1	1	1	40	1	4
1	1	1	2	4	0	1	2	0	1	1	33	1	2
2	1	2	3	1	0	1	3	1	1	1	19	1	4
1	2	1	1	4	0	0	2	0	1	1	10	1	2
1	1	1	2	1	0	1	3	0	1	1	22	1	3
2	1	1	2	1	0	1	3	1	1	1	35	1	4
1	1	2	2	1	1	1	3	0	1	1	56	0	3
1	2	1	2	4	0	0	3	0	1	1	23	1	3
2	1	1	2	3	0	1	3	0	1	1	39	1	3
2	1	2	3	3	0	1	3	0	1	1	54	0	3
2	2	2	2	2	0	1	3	1	1	1	20	1	4
1	1	1	3	2	0	0	3	1	1	1	2	1	4
1	1	1	3	3	0	1	2	1	1	1	33	1	4
2	1	2	2	3	0	0	3	0	1	1	8	1	3
1	1	2	2	0	0	0	3	0	1	1	54	0	3
2	1	1	2	3	0	1	3	0	1	1	53	1	3
2	1	1	3	3	0	1	1	1	1	0	11	1	4
2	1	1	2	3	0	0	3	0	1	0	1	1	3
2	1	1	1	3	0	0	3	0	1	1	55	0	3
1	1	2	2	2	0	1	3	1	1	1	12	1	4
2	1	1	3	3	0	1	3	0	1	1	22	1	3
2	1	1	2	3	0	1	3	1	1	1	12	1	4
1	1	1	1	3	0	0	2	1	1	1	36	1	4
2	1	1	1	4	0	0	2	1	1	0	67	0	4
1	1	2	2	0	0	1	1	0	0	1	11	1	1
1	1	2	2	3	1	1	2	1	1	1	49	1	4
1	1	2	2	2	1	1	3	1	1	1	30	0	4
2	1	2	1	0	0	0	2	0	1	1	46	0	2
1	1	2	2	0	0	0	3	0	1	0	2	1	3
2	1	1	3	3	1	0	3	0	1	1	16	1	3
1	1	1	3	3	0	1	3	1	1	0	9	1	4
1	1	1	3	3	1	1	3	1	1	1	19	1	4
1	1	1	2	3	0	1	2	0	1	1	50	0	2
2	1	1	3	3	0	1	3	1	1	1	14	1	4
2	1	1	2	4	0	1	3	1	1	1	15	1	4
1	1	2	3	0	0	0	3	0	1	1	8	1	3
2	2	1	2	3	0	1	3	0	1	1	28	1	3
2	3	1	2	4	1	1	3	1	1	1	14	1	4
1	1	1	2	3	1	1	3	1	1	1	53	0	4
2	1	2	2	3	0	1	3	0	1	1	11	1	3
2	1	1	3	3	1	1	3	1	1	1	36	1	4
1	1	2	2	4	0	0	3	1	1	1	31	1	4
2	1	2	3	4	0	0	3	0	1	1	41	1	3
1	1	2	3	3	0	0	3	1	1	1	7	1	4
2	1	1	3	3	1	1	1	0	1	1	61	0	1
1	1	2	3	3	0	1	1	0	1	1	50	0	1
2	1	1	2	0	0	0	3	0	1	1	13	1	3
1	1	2	3	3	0	0	3	1	1	1	4	1	4
2	1	1	3	3	0	0	3	1	1	1	15	0	4
1	1	2	2	3	0	1	3	1	1	1	34	1	4
1	1	1	2	4	0	1	1	0	1	1	49	0	1
1	1	1	3	2	0	1	2	0	1	1	30	1	2
2	1	2	3	3	0	1	3	1	1	1	2	1	4
2	1	1	1	2	0	0	1	0	1	1	56	0	1
2	1	1	3	3	0	1	3	1	1	1	16	1	4
2	1	1	3	3	0	0	3	1	1	1	9	1	4
1	2	1	2	3	0	0	3	1	1	1	6	1	4
2	1	1	3	2	0	0	3	0	1	1	2	1	3
2	1	1	3	1	0	0	3	0	1	1	1	1	3
1	1	2	2	2	0	1	2	1	1	1	34	1	4
2	1	1	2	3	1	1	3	1	1	1	9	1	4
2	1	1	1	3	0	0	3	1	1	1	33	1	4
1	1	1	2	3	0	1	3	1	1	1	12	1	4
2	1	1	2	3	0	1	3	1	1	1	23	1	4
1	1	2	2	2	0	1	3	1	1	1	10	1	4
1	1	2	1	2	0	0	1	0	1	1	45	0	1
1	1	2	2	3	0	1	1	0	1	1	32	1	1
1	1	2	2	3	1	1	3	0	1	1	26	1	3
2	2	2	2	3	0	1	3	1	1	1	17	1	4
2	1	1	2	3	0	0	3	1	1	1	3	1	4
2	3	1	3	3	1	1	3	0	1	1	47	0	3
1	2	2	2	3	0	0	1	0	1	1	46	0	1
1	2	2	2	3	0	0	3	0	1	1	8	1	3
1	1	2	3	3	0	0	3	1	0	1	8	1	4
2	1	1	3	3	0	0	3	0	1	1	40	1	3
1	1	2	1	2	0	1	3	0	1	1	45	0	3
1	1	1	1	2	0	0	1	0	1	1	41	0	1
1	1	2	2	3	0	1	3	1	1	1	13	1	4
2	1	2	3	3	0	1	3	0	1	1	8	1	3
1	1	2	3	3	0	1	3	1	1	1	22	1	4
1	2	2	2	3	0	0	3	0	1	1	29	1	3
2	1	1	3	2	0	1	3	0	1	1	20	0	3
1	1	1	2	3	1	1	3	1	1	1	47	0	4
1	1	2	3	2	0	0	3	0	1	1	47	0	3
1	1	2	2	0	0	0	3	0	1	1	2	1	3
2	1	2	1	3	0	0	3	1	1	1	44	0	4
2	1	2	2	4	0	1	3	1	1	1	9	1	4
1	1	1	4	3	0	1	3	0	1	1	9	1	3
2	1	2	3	0	0	0	3	0	1	1	3	1	3
2	1	2	1	4	0	0	3	1	1	1	43	0	4
2	1	2	2	0	0	0	3	0	1	1	1	1	3
2	3	1	2	2	1	1	3	1	1	1	13	1	4
1	1	2	3	4	0	1	3	1	1	1	10	1	4
1	1	1	3	3	0	1	3	1	1	0	58	1	4
2	1	1	2	4	1	1	3	0	1	1	18	1	3
2	3	1	2	2	1	1	3	0	1	1	47	0	3
1	1	2	3	3	0	1	3	1	0	1	3	1	4
1	1	2	2	0	1	1	3	0	1	1	13	1	3
1	1	1	3	1	0	0	3	1	1	0	12	1	4
1	1	2	3	2	0	1	3	0	1	1	13	1	3
2	1	2	1	2	0	0	1	0	1	0	43	0	1
2	3	2	2	0	0	0	3	1	1	1	8	1	4
2	1	1	1	2	0	0	3	0	1	0	44	0	3
1	1	1	3	2	0	1	3	1	1	1	15	1	4
2	1	1	3	1	0	0	2	1	0	1	41	0	4
2	1	1	1	1	0	0	3	1	1	1	13	1	4
1	1	1	2	3	1	1	3	0	0	1	25	1	3
2	3	1	3	3	0	1	3	1	1	1	12	1	4
2	1	1	3	0	0	0	2	0	1	0	4	1	2
2	1	1	3	3	0	1	3	1	1	1	16	0	4
2	1	1	1	2	0	0	3	1	1	1	47	0	4
1	1	1	3	4	0	1	3	1	1	1	15	1	4
2	1	2	2	3	0	0	3	1	1	0	21	1	4
2	1	1	3	3	0	1	3	1	1	1	17	1	4
2	1	2	3	3	0	1	3	1	1	1	27	1	4
2	1	2	1	2	0	0	2	0	1	1	52	0	2
2	1	1	1	2	0	0	1	0	1	1	41	0	1
1	1	2	2	0	1	0	3	0	1	1	9	1	3
2	2	1	1	3	0	1	2	0	1	1	42	0	2
2	1	1	1	3	1	1	3	0	1	1	8	1	3
2	1	2	2	2	1	1	3	1	1	1	14	1	4
2	1	1	2	1	1	1	3	1	1	1	6	1	4
1	2	1	2	4	0	0	3	1	1	0	5	1	4
2	1	2	1	2	0	0	2	0	1	1	49	0	2
2	2	1	3	0	0	0	2	0	1	1	4	1	2
2	3	2	3	0	0	0	2	0	0	1	3	1	2
2	1	2	2	4	0	1	3	1	1	1	16	1	4
2	1	1	1	3	0	1	2	0	1	1	14	1	2
2	1	1	2	4	0	1	3	1	1	1	25	1	4
2	1	1	1	2	0	0	2	0	1	1	57	0	2
1	1	1	1	4	0	0	1	0	1	1	40	0	1
2	3	1	3	3	0	1	3	1	1	1	41	0	4
1	1	1	3	3	0	1	3	1	1	1	6	1	4
1	1	2	2	3	0	0	3	0	1	1	23	1	3
2	2	1	3	3	0	1	3	1	1	1	12	1	4
2	1	1	2	2	1	1	3	0	1	1	17	1	3
2	1	1	1	3	0	0	1	0	1	1	39	0	1
1	1	2	3	3	1	1	3	1	1	1	11	1	4
1	1	2	3	3	0	0	3	0	1	1	5	1	3
2	1	2	2	1	0	1	2	1	1	1	25	1	4
1	1	1	2	3	1	1	3	0	1	1	10	1	3
1	1	2	3	1	0	0	3	1	1	1	6	1	4
2	1	2	1	2	0	0	1	0	1	1	38	0	1
2	1	2	2	2	0	0	3	0	1	1	26	1	3
1	1	1	1	0	0	0	2	0	1	1	38	0	2
2	1	2	2	0	0	1	3	0	1	1	24	0	3
2	1	2	1	2	0	0	3	1	1	1	43	0	4
1	1	1	3	4	0	0	1	0	1	1	34	0	1
2	1	1	2	3	0	1	3	1	1	1	10	1	4
1	1	1	3	2	0	1	3	1	1	1	6	1	4
1	1	2	3	3	0	1	3	1	1	1	39	0	4
2	1	2	2	3	0	0	1	0	1	1	23	1	1
1	1	1	2	3	0	1	3	0	0	1	5	0	3
1	1	1	3	2	0	1	3	1	1	1	40	0	4
2	1	1	1	3	0	0	1	0	1	1	20	0	1
2	1	1	3	3	0	1	3	1	1	1	2	1	4
1	1	2	3	3	0	1	3	1	1	1	38	0	4
1	1	2	2	2	0	0	1	0	1	1	40	0	1
1	1	2	3	0	0	1	3	0	1	1	1	1	3
2	1	2	2	3	0	0	3	1	1	0	6	1	4
1	1	2	3	4	0	0	3	1	1	1	22	1	4
2	1	2	3	3	1	1	3	0	1	1	55	0	3
1	1	1	1	3	0	1	3	1	1	1	25	1	4
1	1	1	3	3	0	1	3	1	1	1	37	0	4
1	1	1	2	3	1	1	3	1	1	1	10	1	4
2	1	2	3	3	0	0	3	1	1	1	3	1	4
1	1	1	2	3	1	1	1	0	1	1	35	0	1
2	2	1	1	3	0	1	3	1	0	1	10	1	4
1	1	1	2	1	1	1	3	1	1	1	14	1	4
1	2	2	1	2	0	0	1	0	1	1	36	0	1
1	1	1	3	4	0	0	3	1	1	1	12	1	4
2	1	1	3	1	0	0	3	0	1	1	36	0	3
1	1	1	2	4	0	0	3	1	1	1	1	1	4
1	1	2	2	0	0	0	3	0	1	1	3	1	3
1	1	2	1	3	1	1	3	0	0	1	16	1	3
1	1	1	1	3	0	1	2	0	1	1	5	1	2
1	1	2	2	0	0	0	2	0	1	1	2	1	2
1	1	2	2	0	1	1	3	0	1	1	7	1	3
1	1	1	3	3	0	0	3	1	1	1	18	1	4
2	1	2	2	0	0	1	3	0	1	0	7	1	3
2	1	2	2	1	0	1	3	0	1	1	37	0	3
2	1	1	3	3	0	1	2	0	1	0	40	0	2
1	1	2	1	2	0	0	1	0	1	0	39	0	1
1	2	1	1	3	0	0	3	1	1	1	30	0	4
2	1	2	1	0	1	0	2	0	1	0	43	0	2
1	1	1	1	3	0	0	3	0	1	1	34	0	3
1	2	1	3	2	0	1	3	1	1	1	16	1	4
1	1	1	3	3	1	1	3	1	1	0	18	1	4
2	1	1	3	3	1	1	3	1	1	1	38	0	4
2	1	2	3	3	0	1	3	1	1	1	36	0	4
1	1	2	1	0	0	0	1	0	1	1	38	0	1
2	1	1	2	4	0	1	2	0	1	1	35	0	2
2	2	1	3	4	1	1	3	1	1	1	27	1	4
2	1	2	2	4	0	1	1	0	1	1	33	0	1
2	1	1	3	4	1	1	3	1	1	1	33	0	4
2	1	2	3	3	1	1	3	0	1	1	34	0	3
2	1	1	3	3	1	1	3	0	1	1	34	0	3
2	1	1	1	3	0	0	3	1	1	1	1	1	4
1	1	1	2	3	1	1	3	1	1	1	4	1	4
2	1	2	2	2	0	0	2	0	1	1	33	0	2
1	1	1	3	1	1	1	3	1	1	1	39	0	4
1	3	1	2	3	0	1	3	1	1	1	36	1	4
1	1	2	3	2	0	1	3	0	1	1	31	0	3
1	1	2	3	3	0	0	3	1	1	1	2	1	4
1	3	1	3	0	1	1	3	1	0	1	5	0	4
1	1	1	3	4	0	1	3	1	1	0	9	1	4
1	1	2	2	0	0	1	3	1	1	1	32	0	4
1	3	2	3	3	0	0	3	1	1	1	5	1	4
1	1	2	1	0	0	0	3	0	1	1	1	1	3
1	1	2	3	4	1	1	3	1	1	1	9	1	4
2	1	1	2	3	1	1	3	0	1	1	38	0	3
1	1	2	2	3	1	1	3	1	1	1	12	1	4
2	1	1	1	2	0	1	1	0	1	1	37	0	1
1	1	2	2	3	1	1	3	1	1	1	35	0	4
2	1	1	3	3	1	1	3	1	1	1	22	1	4
1	1	1	2	3	0	1	3	0	1	0	19	1	3
2	1	2	3	2	0	1	3	1	1	1	32	0	4
1	1	2	3	0	0	0	3	1	1	0	4	1	4
1	1	1	3	3	1	1	3	1	1	1	39	1	4
1	1	1	2	3	0	1	3	1	1	1	31	1	4
2	1	2	2	2	0	1	3	0	1	1	31	0	3
1	1	2	1	0	1	1	3	0	1	1	18	1	3
2	1	2	1	2	0	0	1	0	1	1	31	0	1
2	1	1	1	2	0	0	2	0	1	1	38	0	2
2	1	1	2	3	0	1	3	1	1	1	24	1	4
1	1	2	2	4	0	1	3	1	1	1	11	1	4
2	1	2	3	0	0	1	2	0	1	1	6	1	2
2	1	1	3	0	0	1	3	0	1	1	3	1	3
1	1	2	1	0	0	0	2	0	1	1	19	1	2
1	1	1	4	3	0	1	3	1	0	0	10	1	4
2	2	2	2	0	0	0	3	0	1	0	2	1	3
1	1	1	2	0	0	0	2	0	1	1	30	0	2
2	1	1	2	3	0	0	3	1	1	1	10	1	4
2	1	2	3	3	0	1	3	1	1	1	32	0	4
2	2	1	2	0	1	1	3	1	1	1	13	1	4
2	3	2	2	4	1	1	3	1	1	1	36	0	4
1	1	1	3	4	1	1	2	0	1	1	19	1	2
1	1	2	1	0	0	0	3	0	1	1	35	1	3
2	1	2	2	3	1	1	3	0	1	1	29	0	3
2	1	1	1	0	0	0	2	0	1	1	16	0	2
2	1	1	2	2	0	0	2	0	1	1	30	0	2
2	1	2	3	2	1	1	3	1	1	1	7	1	4
2	3	2	3	3	0	0	3	0	1	1	11	1	3
2	1	1	4	3	0	1	3	1	1	1	8	1	4
2	1	1	1	2	0	0	1	0	1	1	30	0	1
1	1	1	3	3	0	1	3	1	1	1	28	0	4
2	1	1	2	4	1	1	3	1	1	1	18	1	4
1	1	2	3	4	0	0	3	0	1	1	29	0	3
2	1	1	3	3	0	1	3	1	1	1	22	1	4
1	1	2	2	4	0	0	3	1	1	1	1	0	4
1	1	2	3	1	0	1	1	0	1	1	12	1	1
1	1	1	3	3	0	1	3	1	1	1	2	1	4
2	1	2	2	2	1	1	3	1	1	1	18	1	4
1	1	2	2	2	0	1	2	1	1	0	30	0	4
1	1	2	3	3	0	1	3	1	1	1	27	0	4
1	2	2	2	3	0	0	2	0	1	1	3	1	2
2	1	2	1	2	0	0	2	0	1	1	30	0	2
1	3	2	1	2	0	0	2	0	0	1	1	1	2
1	1	1	2	2	0	0	2	0	1	0	26	0	2
1	1	1	2	3	0	0	3	1	0	1	25	0	4
2	1	1	3	1	0	0	3	1	1	1	1	1	4
1	1	2	2	3	0	1	3	1	1	1	6	1	4
1	1	2	3	2	0	1	3	1	1	1	23	0	4
2	1	1	1	0	0	0	1	0	0	1	16	1	1
2	1	1	2	3	1	1	3	0	1	1	26	0	3
1	1	2	3	3	0	1	3	1	1	1	10	1	4
1	1	1	3	3	0	1	3	1	1	1	27	0	4
1	1	1	3	4	0	1	3	1	1	1	7	1	4
2	1	1	1	4	0	0	1	0	1	1	34	0	1
1	1	1	3	3	0	1	3	1	1	0	18	1	4
2	1	2	3	3	1	0	3	1	1	1	9	1	4
1	1	1	1	4	0	0	1	0	1	1	25	0	1
2	1	1	2	3	1	1	3	1	1	0	27	0	4
1	1	2	2	3	0	1	3	1	1	1	8	1	4
1	2	1	3	2	0	1	3	0	1	0	25	0	3
1	1	1	2	3	0	1	3	1	1	1	25	0	4
2	1	1	2	2	1	1	3	1	1	1	12	1	4
2	1	1	3	4	1	1	2	1	1	1	28	0	4
1	1	2	3	1	0	1	3	1	1	1	5	1	4
2	1	2	3	0	0	1	1	0	1	1	7	1	1
2	3	1	3	3	0	1	3	1	1	1	24	0	4
1	2	1	3	0	1	1	3	0	1	1	24	0	3
2	1	2	3	3	0	1	2	1	1	1	13	0	4
1	1	2	3	2	0	1	3	0	1	1	13	1	3
2	1	1	1	0	0	0	2	0	1	1	3	1	2
2	1	1	3	3	1	1	3	1	1	1	34	0	4
1	1	1	2	4	0	0	3	1	1	1	4	1	4
2	1	1	3	3	1	1	3	1	1	0	25	0	4
1	1	1	3	1	1	1	3	0	1	1	23	0	3
1	1	2	3	3	0	1	3	1	1	1	11	1	4
2	1	1	2	3	0	1	3	0	1	1	32	0	3
1	1	2	3	1	0	0	3	1	1	1	44	1	4
2	1	1	2	3	1	1	3	1	1	1	9	1	4
2	2	2	2	3	0	0	3	1	1	1	21	0	4
2	1	1	3	3	1	1	3	1	1	1	20	0	4
2	1	2	2	0	1	1	2	0	1	1	11	1	2
2	1	1	2	4	0	0	1	0	1	1	28	0	1
1	1	1	2	3	0	0	3	0	1	1	21	0	3
1	1	1	2	2	0	1	3	1	1	1	12	1	4
2	1	1	1	3	1	1	3	0	1	1	23	0	3
1	1	2	2	3	1	1	3	1	1	0	18	1	4
2	1	2	2	3	0	0	3	1	1	1	4	1	4
1	1	1	2	3	0	1	1	0	1	0	21	0	1
2	1	1	2	3	0	1	3	1	1	1	13	1	4
1	1	1	1	1	0	0	1	0	1	0	34	0	1
1	1	1	3	2	0	1	2	0	1	0	18	1	2
1	2	2	1	3	0	0	3	0	1	1	21	0	3
2	1	1	2	2	0	1	3	0	1	0	21	0	3
2	1	1	1	3	0	0	2	0	1	1	30	0	2
2	1	1	1	3	0	0	1	0	1	1	43	0	1
2	1	1	2	3	0	1	3	1	1	1	20	1	4
1	1	2	1	3	1	1	3	1	1	1	18	0	4
1	1	2	3	4	0	0	3	0	1	1	20	0	3
2	1	1	3	3	0	0	3	1	1	1	3	1	4
1	1	1	3	0	1	1	3	0	1	1	10	1	3
2	1	1	3	3	1	1	3	1	1	1	20	0	4
2	1	1	1	3	1	1	3	1	1	1	17	1	4
1	1	1	2	3	1	1	3	1	1	1	16	1	4
2	1	2	2	3	0	1	2	0	1	1	20	0	2
2	1	1	2	2	0	1	3	0	1	1	23	0	3
2	1	2	1	3	1	1	3	1	1	1	20	0	4
1	1	2	1	3	1	1	3	1	1	1	12	1	4
1	1	2	2	2	0	1	3	1	1	1	19	0	4
2	1	1	1	0	0	1	2	1	0	1	20	0	4
2	1	1	1	3	1	1	3	1	1	1	10	1	4
2	1	1	3	2	0	0	2	0	1	1	17	1	2
2	1	1	3	2	0	1	3	0	1	1	13	1	3
2	2	1	2	0	0	0	2	0	1	1	4	1	2
2	1	2	1	2	0	0	2	1	1	1	20	0	4
1	1	1	1	4	0	0	3	1	0	0	20	0	4
2	1	1	3	3	0	0	3	1	1	1	34	0	4
2	1	1	3	3	0	1	3	1	1	1	10	1	4
1	2	2	2	0	1	1	3	0	1	1	5	1	3
2	1	1	2	1	1	1	3	1	1	1	18	0	4
1	1	2	2	3	0	1	3	1	1	1	20	1	4
2	1	1	2	0	0	1	3	0	1	1	11	1	3
2	3	1	2	3	0	1	3	1	0	1	8	0	4
1	1	2	1	3	0	1	3	0	1	1	20	0	3
1	1	2	3	2	0	0	3	1	1	1	12	1	4
1	1	1	3	2	1	1	3	0	1	1	28	0	3
2	1	1	2	3	0	1	3	0	1	1	20	0	3
1	1	1	3	4	0	0	3	1	1	0	7	1	4
1	1	2	2	3	0	1	3	1	1	1	7	1	4
1	3	1	2	4	1	1	3	1	1	1	19	0	4
1	1	1	1	3	0	1	2	0	1	1	17	0	2
1	1	1	2	3	0	1	3	1	1	1	7	1	4
2	1	2	3	0	0	0	3	0	1	1	2	1	3
2	1	2	1	2	0	0	1	0	1	1	19	0	1
2	1	2	2	3	0	0	1	0	1	1	16	0	1
1	1	1	3	3	0	1	3	1	1	1	15	1	4
2	1	1	1	2	0	0	1	0	1	0	18	0	1
1	1	1	1	2	0	0	1	0	1	1	13	0	1
1	1	2	2	0	1	1	3	0	1	1	16	0	3
1	1	2	3	3	0	1	3	1	1	1	11	1	4
2	1	2	1	0	0	1	3	0	1	1	2	1	3
1	1	1	2	0	0	1	3	1	1	1	15	1	4
2	1	1	1	3	0	0	2	1	1	1	18	0	4
1	1	2	2	4	0	0	3	1	1	1	5	1	4
1	1	2	2	4	0	0	3	1	1	1	19	0	4
1	1	1	3	3	1	1	3	0	1	1	13	0	3
1	1	2	2	3	1	1	3	1	1	1	17	0	4
2	3	1	3	3	1	1	3	1	1	1	13	0	4
1	1	1	3	3	0	0	3	1	1	1	3	1	4
2	1	1	2	2	0	0	3	1	1	1	12	1	4
2	3	1	3	4	1	1	3	1	1	1	12	0	4
2	1	2	2	3	1	1	3	1	1	1	12	0	4
2	1	1	4	0	0	1	2	1	1	1	3	1	4
2	1	1	1	2	1	1	3	0	1	1	13	0	3
1	1	2	2	3	1	1	3	0	1	1	19	0	3
2	1	2	2	4	0	1	2	0	1	1	13	0	2
1	1	2	3	2	1	1	2	0	1	1	13	0	2
1	1	1	3	3	0	1	3	1	1	1	18	0	4
2	1	2	2	3	0	1	3	0	1	1	19	0	3
2	1	1	3	3	1	1	3	1	1	1	17	0	4
1	1	1	3	3	1	1	3	1	1	1	15	0	4
2	1	1	2	2	0	0	3	1	1	1	18	1	4
1	1	2	3	2	0	1	3	0	1	1	5	1	3
2	3	1	2	4	0	1	3	1	1	1	15	0	4
1	1	2	3	3	1	1	2	1	1	1	6	0	4
2	1	1	1	4	0	0	2	1	1	1	15	0	4
1	1	2	4	2	0	1	3	1	1	1	9	1	4
2	1	1	2	4	0	1	3	1	1	1	14	0	4
1	1	1	2	3	1	1	3	1	1	1	13	0	4
2	1	1	2	3	0	1	3	1	1	1	17	0	4
1	1	1	2	3	0	1	3	1	1	1	14	0	4
2	1	2	1	3	0	1	3	0	1	1	16	0	3
1	1	2	3	3	0	1	3	1	1	1	14	0	4
1	2	1	1	0	0	0	1	0	1	1	16	0	1
2	1	1	1	0	0	0	2	0	1	1	18	0	2
2	1	1	3	3	0	1	3	0	1	1	20	0	3
1	1	1	2	3	0	1	3	1	1	1	15	0	4
1	1	1	1	2	0	0	1	0	0	1	13	0	1
2	1	1	3	3	0	0	3	1	1	1	6	1	4
1	1	1	2	0	1	1	3	1	1	1	15	1	4
2	2	1	1	0	1	0	3	1	1	1	16	0	4
2	1	1	2	3	0	1	3	1	1	1	13	0	4
1	1	1	3	3	0	0	3	1	1	1	8	1	4
1	1	2	3	2	0	1	3	1	1	1	12	0	4
1	2	1	2	3	0	0	3	1	0	0	15	0	4
1	1	2	2	2	0	1	2	0	1	1	15	0	2
2	1	1	3	3	0	1	3	0	1	1	6	0	3
2	1	2	2	1	0	0	3	1	1	1	10	1	4
2	1	1	1	3	1	1	3	1	1	0	14	0	4
1	2	2	3	3	0	0	3	1	1	1	2	1	4
1	1	2	3	0	0	1	3	1	1	1	16	0	4
1	1	1	2	3	0	1	3	1	1	1	12	0	4
1	1	2	2	0	1	0	3	0	1	1	3	1	3
2	1	1	2	0	1	1	3	1	1	1	12	0	4
2	1	1	3	2	0	1	3	1	1	1	13	0	4
1	2	2	2	3	0	1	3	1	1	1	12	0	4
1	3	1	2	3	0	1	3	1	1	1	14	0	4
1	1	2	2	3	0	0	3	1	1	1	4	1	4
2	1	1	1	3	0	0	3	1	1	1	14	0	4
2	1	2	2	3	0	0	3	0	1	1	12	0	3
1	1	2	1	3	0	0	3	1	1	1	3	1	4
2	1	2	3	4	1	1	3	1	1	1	8	1	4
1	2	2	1	2	0	0	3	1	1	1	15	0	4
1	1	1	2	4	1	1	3	1	1	1	12	0	4
1	1	1	2	2	0	1	3	1	1	1	12	0	4
2	1	1	2	3	0	1	3	1	1	1	13	0	4
1	1	1	1	3	0	0	3	1	1	1	32	1	4
1	1	1	2	3	0	1	3	1	1	1	16	0	4
1	1	2	2	0	1	1	2	0	1	1	11	1	2
2	1	2	1	2	0	0	1	1	1	1	40	0	4
1	1	2	1	2	0	0	3	0	1	1	38	0	3
1	1	1	3	3	0	0	3	1	1	1	17	1	4
1	1	1	2	3	0	1	3	1	1	1	25	1	4
1	1	1	2	3	0	1	2	1	1	1	37	1	4
2	1	2	2	2	1	1	3	0	1	1	34	0	3
1	1	1	2	3	0	1	3	1	1	1	21	1	4
1	1	2	2	3	0	0	3	1	1	1	23	0	4
1	1	1	2	3	1	1	3	1	1	1	12	1	4
1	1	2	3	3	1	1	3	0	1	1	32	1	3
2	2	1	2	3	1	1	3	1	0	1	49	1	4
2	1	2	2	3	0	0	3	0	1	1	2	1	3
1	1	2	2	2	0	0	2	0	1	1	35	1	2
1	2	1	2	3	0	0	3	1	0	1	12	1	4
1	1	2	3	0	0	0	3	0	1	1	1	1	3
2	1	2	3	0	0	0	2	0	1	1	15	1	2
1	1	1	3	3	0	1	3	1	1	1	57	1	4
2	1	2	3	2	1	1	2	0	1	1	8	1	2
1	1	2	2	3	0	1	3	0	1	1	5	1	3
1	1	1	3	4	0	1	3	1	1	1	12	1	4
1	1	1	3	2	0	0	1	0	1	1	1	1	1
2	2	2	2	0	0	0	2	0	1	1	4	1	2
1	1	1	1	3	1	1	3	1	1	1	12	1	4
2	1	2	2	3	0	1	3	1	1	1	38	0	4
1	1	1	3	3	0	0	3	0	1	1	4	1	3
1	2	1	2	0	0	1	3	0	1	1	10	1	3
2	1	1	2	3	0	1	3	1	1	1	37	1	4
1	1	2	3	3	0	1	3	1	1	1	10	1	4
2	1	2	3	0	0	1	3	1	1	1	11	1	4
2	1	2	3	0	0	0	3	0	1	1	16	1	3
1	2	2	3	0	1	1	2	0	1	0	12	1	2
2	1	1	3	0	0	0	3	0	1	1	1	1	3
2	2	1	3	2	0	1	2	0	1	1	13	1	2
1	1	2	3	0	0	0	2	1	1	1	1	1	4
2	1	2	2	3	1	0	3	1	1	1	5	1	4
2	1	1	3	3	1	1	3	1	1	1	25	1	4
2	1	2	2	0	0	0	2	0	1	1	10	1	2
2	1	1	3	3	0	0	3	1	1	1	6	1	4
2	1	1	3	1	1	1	3	1	1	0	14	1	4
1	1	2	2	0	0	0	3	0	1	1	2	1	3
2	1	1	2	3	1	1	3	1	0	0	9	1	4
2	1	2	1	0	0	0	2	0	1	1	2	1	2
2	1	1	3	3	1	1	3	1	1	1	4	1	4
2	1	1	1	4	0	0	2	1	1	1	68	0	4
1	1	2	3	0	0	1	3	1	1	1	2	1	4
2	2	1	2	1	1	0	2	0	1	1	13	1	2
1	1	1	1	0	0	0	2	0	1	1	1	1	2
2	2	2	2	0	0	0	2	0	0	1	1	1	2
1	1	1	2	3	1	1	3	0	1	1	30	0	3
2	1	2	2	0	0	0	3	0	1	0	7	1	3
1	1	1	3	0	1	1	3	0	1	1	6	1	3
2	1	1	2	3	0	1	3	1	1	1	12	1	4
1	1	1	3	0	0	0	3	0	1	0	2	1	3
1	1	1	1	3	0	1	3	1	1	1	41	1	4
1	1	1	2	0	0	0	3	1	1	1	2	1	4
1	2	2	3	3	1	1	2	1	1	0	45	1	4
1	1	1	2	0	1	1	2	0	1	1	1	1	2
1	1	1	1	0	0	0	3	0	0	1	5	1	3
2	1	2	1	2	0	0	3	0	1	1	4	1	3
2	1	1	2	2	0	1	3	0	1	1	79	0	3
1	1	2	2	4	0	0	3	1	0	1	5	1	4
1	2	2	2	0	1	1	2	0	1	1	12	1	2
1	1	1	1	3	0	0	2	0	1	1	3	1	2
2	2	1	1	3	1	1	3	1	1	1	68	1	4
1	2	2	3	3	0	0	3	1	1	1	1	1	4
2	1	1	1	1	0	0	2	1	1	1	82	0	4
2	1	2	2	3	0	0	3	1	1	1	35	1	4
2	1	1	2	3	0	1	3	1	1	1	12	1	4
1	1	1	2	3	0	1	3	0	1	1	78	0	3
1	2	1	2	3	0	1	3	1	1	0	80	0	4
1	2	1	2	3	1	1	3	1	1	0	17	1	4
2	1	1	2	2	0	1	2	0	1	1	21	0	2
1	1	1	1	3	1	1	3	0	1	1	9	1	3
2	1	2	1	0	0	0	3	0	0	1	13	1	3
1	1	1	2	3	0	0	3	0	1	1	20	1	3
1	2	1	3	0	1	1	2	1	0	0	4	1	4
1	2	2	1	3	0	1	3	1	1	1	16	1	4
1	2	2	3	3	0	1	3	0	1	1	8	1	3
1	1	1	2	3	0	0	3	1	1	1	16	1	4
1	1	1	2	3	0	0	3	0	1	1	22	1	3
1	1	1	3	0	1	1	3	0	1	1	1	1	3
2	1	1	2	2	0	1	3	0	1	1	25	1	3
1	2	1	1	1	0	0	2	0	1	0	76	0	2
2	2	1	2	1	1	1	3	1	1	1	31	1	4
2	1	2	2	0	0	1	3	1	1	1	13	1	4
2	1	1	1	2	1	1	3	0	1	1	5	1	3
2	2	1	1	4	1	1	3	0	1	1	11	1	3
2	1	1	2	4	0	1	3	1	1	1	15	1	4
2	1	1	1	3	1	1	3	1	1	1	16	1	4
1	1	2	3	3	0	0	2	1	1	1	10	1	4
2	1	1	1	4	0	0	1	0	1	1	73	0	1
1	2	1	3	3	1	1	3	1	1	0	5	1	4
1	2	1	1	3	1	1	1	0	1	1	79	0	1
1	1	2	2	3	0	1	3	0	1	1	19	1	3
2	1	1	2	4	0	0	3	0	1	1	10	1	3
1	1	2	3	1	0	1	3	1	1	1	57	1	4
2	1	1	2	3	1	1	3	1	1	1	76	0	4
1	1	2	3	0	0	0	3	0	1	1	12	1	3
1	2	2	3	3	0	1	3	1	1	1	4	1	4
1	2	2	3	0	0	0	3	1	1	0	13	1	4
1	1	1	1	3	1	1	3	1	1	1	67	0	4
2	1	1	3	3	0	1	3	1	1	1	10	1	4
2	1	2	1	3	0	1	3	1	1	1	15	1	4
2	1	1	2	3	0	0	3	1	1	1	18	1	4
2	1	2	3	3	0	0	3	1	1	1	3	1	4
2	1	2	2	1	0	1	3	1	1	1	27	1	4
2	1	1	2	4	1	1	3	1	1	1	35	1	4
1	1	1	3	4	1	1	3	0	1	1	22	1	3
1	2	2	2	2	0	1	2	0	1	1	21	1	2
2	1	1	2	3	1	1	3	1	1	1	70	0	4
1	1	1	3	4	0	0	1	0	1	1	4	1	1
1	2	1	3	3	0	0	3	1	1	1	2	1	4
2	1	2	2	3	0	1	3	1	1	1	42	1	4
1	1	1	2	3	0	1	3	1	1	1	14	1	4
2	1	1	3	0	0	0	2	0	1	1	3	1	2
1	1	2	1	1	0	0	3	0	1	1	3	1	3
2	1	1	2	3	0	0	3	1	1	1	1	1	4
1	1	1	2	3	0	1	3	1	1	1	66	0	4
1	1	1	2	3	1	1	3	1	1	1	11	1	4
1	1	2	2	3	1	1	3	1	1	1	64	0	4
2	1	1	1	4	0	0	3	1	1	1	1	1	4
1	1	2	2	0	0	0	3	1	1	1	20	1	4
2	1	1	1	1	0	0	3	1	1	1	4	1	4
2	1	1	2	1	0	1	3	1	1	1	57	1	4
2	1	2	2	2	0	0	3	0	1	1	35	1	3
2	1	1	3	3	0	0	3	1	1	1	64	0	4
2	1	1	1	4	1	0	3	1	1	1	67	0	4
1	3	2	4	0	0	0	2	1	1	1	6	1	4
1	1	2	2	0	0	0	2	0	1	1	6	1	2
1	1	2	2	0	0	0	2	1	1	1	10	1	4
1	1	1	3	3	0	1	3	1	1	1	25	1	4
2	1	1	2	3	1	1	3	0	1	1	7	1	3
2	1	1	2	3	0	0	3	1	1	1	4	1	4
2	1	2	1	0	0	1	3	1	1	1	6	1	4
1	1	1	1	2	0	1	3	1	0	1	11	1	4
1	2	1	2	4	1	1	3	1	1	1	21	1	4
1	1	2	2	0	0	1	3	0	1	1	11	1	3
1	2	1	3	3	0	0	2	1	1	1	5	1	4
2	1	1	2	3	0	0	3	0	1	1	21	0	3
1	1	1	2	3	0	0	3	1	1	1	5	1	4
1	1	1	2	0	0	0	3	0	1	1	5	1	3
2	2	1	2	3	0	1	3	1	1	1	37	1	4
2	1	2	2	3	0	0	3	1	1	1	5	1	4
1	2	2	2	0	0	1	3	0	1	1	6	1	3
2	1	1	2	4	0	0	3	0	1	1	5	1	3
2	1	1	3	2	0	0	2	0	1	1	2	1	2
2	1	2	3	3	0	1	3	1	1	1	8	1	4
1	1	1	3	4	0	0	3	1	0	1	28	1	4
2	1	1	2	0	0	1	3	1	1	1	16	1	4
2	1	1	2	3	1	1	3	1	1	1	4	1	4
2	2	2	2	2	0	1	3	0	1	1	13	1	3
2	1	1	2	0	1	1	2	0	1	1	16	1	2
1	1	1	1	3	0	1	2	0	1	1	66	0	2
2	1	2	1	3	0	0	3	1	0	1	11	1	4
2	2	1	2	0	0	1	2	0	1	1	19	1	2
2	1	1	3	3	0	0	1	0	1	1	2	1	1
1	1	2	3	3	0	0	3	1	1	1	7	1	4
2	1	1	1	2	0	0	2	0	1	1	61	0	2
2	1	1	2	2	0	1	3	0	1	1	4	1	3
1	1	2	2	2	0	1	1	0	1	1	59	0	1
2	2	1	2	2	1	1	3	1	1	1	17	1	4
1	1	2	2	3	1	1	3	1	1	1	19	1	4
2	1	1	3	0	0	0	2	0	0	1	20	1	2
1	1	1	1	3	1	1	3	1	1	1	34	1	4
2	2	2	1	3	1	1	3	0	1	1	58	1	3
2	1	2	2	3	1	1	3	1	1	1	13	1	4
1	1	1	2	3	0	0	3	1	1	1	1	1	4
2	1	2	3	4	0	0	3	1	1	1	30	1	4
1	1	1	2	3	0	1	1	0	1	0	22	1	1
2	1	2	2	3	0	0	3	0	1	1	26	1	3
2	1	1	3	2	1	1	3	1	1	1	8	1	4
1	1	1	2	3	0	0	3	0	1	1	55	0	3
1	1	1	1	0	0	0	3	0	1	1	1	1	3
1	2	1	1	2	0	1	3	1	0	0	13	1	4
2	1	1	3	3	1	1	3	1	1	1	19	1	4
2	1	1	2	3	0	0	3	1	1	1	24	1	4
2	1	1	3	3	0	1	2	1	1	1	11	1	4
2	1	1	2	3	1	1	3	0	1	0	24	1	3
1	2	1	2	3	0	1	3	1	1	1	10	1	4
2	1	1	1	3	1	1	3	1	1	1	55	0	4
2	1	1	2	3	1	0	3	1	1	0	17	1	4
1	1	1	3	3	0	1	3	1	1	1	10	1	4
1	1	1	1	2	0	0	2	0	1	1	54	0	2
1	1	1	2	3	1	1	3	0	1	1	53	0	3
1	2	1	2	3	1	1	2	1	0	1	4	1	4
1	1	2	1	0	0	1	3	0	1	1	20	1	3
1	2	2	4	0	0	1	3	1	1	1	2	1	4
2	2	1	2	3	1	1	3	1	1	0	24	1	4
1	1	2	2	0	0	0	2	0	0	1	2	1	2
2	1	1	2	2	0	0	3	0	1	1	9	1	3
1	1	1	3	2	1	1	3	0	1	1	20	1	3
2	1	2	2	3	1	1	3	0	1	1	52	0	3
2	1	1	3	3	1	1	3	1	1	1	50	1	4
1	2	1	2	2	1	1	1	0	1	1	52	0	1
2	1	1	3	3	1	1	3	0	1	1	7	1	3
1	1	2	3	1	0	1	3	0	1	1	8	1	3
2	2	2	3	0	0	0	2	0	1	1	23	1	2
2	1	2	3	2	0	1	3	1	1	1	14	1	4
2	1	1	1	4	0	1	3	1	1	1	50	0	4
2	1	1	3	3	0	1	3	1	1	1	50	0	4
2	1	1	1	3	1	1	3	1	1	1	50	1	4
2	1	2	1	2	0	0	1	0	1	1	50	0	1
2	1	2	2	3	0	1	3	0	1	1	13	1	3
2	3	1	2	3	0	0	3	1	0	1	13	1	4
1	1	1	3	3	0	1	3	1	1	1	14	1	4
1	1	1	3	0	0	1	3	1	0	0	48	0	4
1	1	2	3	3	0	1	3	1	1	1	8	1	4
2	2	1	1	3	0	1	3	1	1	1	5	1	4
1	1	1	1	4	1	1	3	1	1	1	49	0	4
2	2	1	2	3	0	0	3	1	1	1	5	1	4
1	1	1	1	0	0	1	3	0	1	1	17	1	3
2	1	1	3	3	0	1	3	0	1	0	19	0	3
1	1	1	3	3	0	0	3	1	1	1	10	1	4
1	1	1	2	3	0	0	2	0	1	1	8	1	2
1	1	1	1	4	0	0	1	0	1	1	46	0	1
2	1	2	2	3	0	1	3	0	1	1	6	1	3
2	1	1	2	3	0	1	3	1	1	1	14	1	4
2	1	2	1	0	0	0	3	0	1	1	2	1	3
2	1	2	3	3	0	0	2	0	1	1	1	1	2
1	1	2	3	3	0	1	3	1	1	1	9	1	4
2	1	2	2	2	0	0	3	0	1	1	2	1	3
2	1	1	2	3	1	1	3	0	1	1	47	0	3
2	1	1	2	3	1	1	3	0	1	1	17	1	3
1	1	1	2	3	1	0	1	0	1	0	51	0	1
2	1	2	2	2	0	1	3	1	1	1	16	1	4
1	1	1	2	3	1	1	3	0	1	1	48	0	3
1	1	1	3	3	0	1	3	1	1	1	11	1	4
2	1	1	3	3	1	1	3	1	1	1	12	1	4
2	1	1	2	4	0	1	3	1	1	1	20	1	4
2	1	1	2	3	0	0	3	1	1	1	21	1	4
2	1	2	3	2	0	0	3	1	1	1	5	1	4
2	1	1	2	0	0	0	2	0	1	1	4	1	2
1	1	2	1	0	0	0	2	0	1	1	38	0	2
2	1	1	3	3	0	1	3	0	1	1	29	1	3
2	1	1	3	3	0	1	1	1	1	1	22	1	4
1	2	2	3	2	0	0	3	0	0	1	6	1	3
2	1	1	2	4	0	1	3	0	1	1	42	0	3
2	1	1	2	2	0	1	3	1	0	1	6	1	4
2	2	2	3	3	0	1	3	0	1	1	42	0	3
2	1	1	1	3	0	0	3	1	1	1	4	1	4
1	1	1	1	3	1	1	3	1	1	1	26	1	4
2	2	1	3	0	0	0	2	0	1	0	4	1	2
2	1	2	3	1	0	0	3	1	1	1	3	1	4
2	1	1	3	3	1	1	3	1	1	1	19	1	4
2	2	1	2	0	1	1	3	1	1	1	38	0	4
2	2	2	2	0	0	0	2	0	1	1	6	0	2
1	2	2	2	3	1	0	3	0	1	1	16	1	3
1	1	1	2	3	0	1	3	1	1	1	6	1	4
1	1	1	2	4	0	1	3	0	1	1	35	0	3
2	1	1	2	1	0	1	3	0	1	1	41	0	3
2	2	1	3	0	0	1	3	0	1	1	43	0	3
1	1	1	3	4	0	1	3	1	1	1	37	0	4
1	1	1	1	3	0	0	3	0	1	1	33	1	3
2	3	1	2	3	1	1	3	1	1	1	4	1	4
2	2	2	3	0	1	1	3	0	1	1	3	1	3
2	1	1	1	3	0	1	3	1	1	1	36	1	4
2	1	1	2	3	1	1	3	1	1	1	21	1	4
1	1	2	4	2	0	0	1	0	1	1	1	1	1
2	1	1	2	0	1	1	2	0	1	1	3	1	2
2	1	1	3	3	0	1	3	1	1	1	31	1	4
2	1	1	2	4	1	1	3	0	1	1	26	1	3
2	1	1	3	3	1	1	3	1	1	1	11	1	4
1	1	2	3	2	0	1	3	0	1	1	9	1	3
2	1	2	2	3	1	1	3	1	1	1	8	1	4
1	1	2	3	0	0	0	2	1	1	1	2	1	4
1	1	2	3	3	1	1	3	1	1	0	10	1	4
2	1	2	1	3	0	0	3	0	1	1	14	1	3
1	2	1	1	0	1	1	2	0	1	1	12	1	2
2	1	1	1	0	0	0	2	1	1	1	1	1	4
2	1	1	2	2	0	0	3	0	1	1	45	0	3
1	1	2	3	1	0	1	3	1	1	1	11	1	4
2	1	1	1	0	0	0	1	0	1	1	31	1	1
1	3	1	2	3	1	1	2	0	1	1	27	1	2
2	2	2	3	0	0	0	2	0	1	1	1	1	2
1	2	1	3	2	1	1	3	1	0	1	26	1	4
1	1	2	2	3	1	1	3	0	1	1	13	1	3
2	1	2	3	0	1	1	2	0	1	1	10	1	2
1	1	2	3	0	0	0	3	0	1	1	1	1	3
1	2	1	3	0	0	1	3	1	1	1	7	1	4
1	1	2	1	3	0	1	3	0	1	1	28	0	3
1	1	1	1	3	0	1	3	0	1	1	28	0	3
1	1	1	1	2	0	0	1	0	1	1	11	0	1
2	1	1	1	3	0	0	3	1	1	1	34	0	4
2	1	1	1	4	0	0	2	0	1	1	63	0	2
1	1	2	3	3	0	1	3	1	1	1	12	1	4
2	1	1	2	1	1	1	3	0	1	1	28	0	3
2	1	1	2	3	1	1	3	1	1	1	35	0	4
1	2	1	2	0	0	1	1	0	1	1	35	0	1
1	1	1	3	2	0	1	3	1	1	1	13	1	4
2	1	1	1	3	0	0	3	1	1	1	29	0	4
1	1	2	3	0	1	1	1	0	1	1	25	0	1
2	1	2	2	2	0	0	3	0	0	1	21	1	3
1	2	2	3	0	0	0	3	0	1	0	13	1	3
1	1	1	2	3	0	1	3	1	1	1	16	1	4
2	1	2	2	0	1	1	3	1	1	1	10	1	4
2	1	1	3	1	1	1	3	1	1	1	26	0	4
2	1	2	2	0	0	1	3	1	1	1	2	1	4
2	1	2	2	3	0	1	3	1	1	1	21	1	4
2	1	2	2	3	0	0	3	0	1	1	27	1	3
2	1	1	2	2	1	1	3	0	1	1	30	0	3
1	1	1	1	0	1	1	3	0	1	1	26	1	3
1	1	1	2	3	0	1	3	1	0	1	16	1	4
1	2	1	2	3	0	1	3	1	1	1	21	1	4
1	2	1	2	0	0	1	1	1	1	1	14	1	4
2	1	1	2	3	1	1	3	1	1	1	4	1	4
1	1	2	1	2	0	0	3	0	1	1	34	0	3
2	2	1	1	3	0	0	2	0	1	1	31	0	2
1	2	2	3	0	0	1	3	0	1	1	2	1	3
1	2	2	2	3	0	0	3	1	1	1	20	1	4
1	2	2	3	0	0	1	3	0	1	1	6	1	3
1	1	1	2	3	0	1	3	1	1	1	12	1	4
1	1	1	2	3	1	1	3	0	1	1	23	1	3
1	2	1	2	2	0	0	3	1	1	1	1	1	4
1	2	2	2	3	0	1	3	1	1	1	24	0	4
2	1	2	1	3	0	0	1	0	1	0	19	0	1
2	1	1	1	3	1	1	1	0	1	1	25	0	1
1	2	2	3	3	1	1	2	1	1	1	9	1	4
2	2	1	1	2	0	0	2	0	1	1	13	0	2
2	2	2	1	3	0	1	3	1	1	1	27	0	4
2	1	1	2	3	0	1	3	0	0	0	2	1	3
2	1	2	3	3	1	1	3	1	1	1	6	1	4
1	2	1	1	2	0	0	2	0	1	1	21	0	2
1	1	2	2	2	0	1	3	1	1	1	16	1	4
2	1	1	1	3	1	1	3	1	1	0	21	0	4
2	1	2	1	4	0	0	3	1	1	1	5	1	4
1	2	1	1	2	0	0	2	1	0	1	23	0	4
2	1	1	3	3	0	0	3	1	1	1	28	0	4
2	1	2	2	3	0	1	3	1	1	1	20	0	4
1	1	2	3	4	0	0	3	0	1	1	8	1	3
1	1	1	3	4	0	1	3	1	1	1	23	1	4
2	1	1	2	3	1	1	3	1	1	1	29	0	4
1	1	1	2	3	1	1	2	1	1	0	18	0	4
2	1	1	2	3	1	0	3	1	1	1	22	0	4
1	1	1	1	2	0	0	3	1	1	1	25	0	4
2	1	2	3	0	0	0	3	0	1	1	11	1	3
2	1	2	2	2	0	1	3	0	1	1	6	1	3
1	1	1	2	2	0	0	2	0	1	1	29	0	2
1	1	1	1	2	1	1	3	0	1	1	8	1	3
1	1	1	3	3	0	1	3	1	1	1	16	1	4
1	1	1	2	3	1	1	3	1	1	1	19	1	4
2	1	1	1	4	0	0	2	0	1	1	16	0	2
2	1	2	2	0	0	0	3	1	1	1	4	1	4
2	1	1	3	1	0	0	3	1	1	0	6	1	4
1	2	1	3	0	1	1	2	0	0	0	14	1	2
1	1	1	3	3	1	1	3	1	1	1	8	1	4
2	1	1	3	0	0	0	3	0	1	1	6	1	3
2	1	2	2	3	0	1	3	0	1	1	12	1	3
2	1	2	4	1	0	1	3	0	1	0	6	1	3
2	1	1	2	4	0	1	3	1	1	1	13	1	4
1	1	1	1	0	0	1	3	0	1	1	2	1	3
1	1	2	2	3	0	0	2	1	1	0	4	1	4
1	1	1	3	3	1	1	1	0	1	1	20	0	1
1	1	1	3	3	1	1	3	1	1	1	15	1	4
2	2	2	1	4	0	1	1	0	1	1	18	0	1
1	2	2	2	2	0	0	3	1	1	1	17	0	4
1	1	2	2	2	0	0	1	0	1	1	22	1	1
1	1	1	1	2	0	0	1	0	1	0	23	0	1
2	1	2	3	2	0	1	3	0	1	1	7	1	3
2	1	2	2	2	0	1	3	1	1	1	14	1	4
2	1	1	2	0	0	0	3	0	1	1	1	1	3
2	1	1	3	3	1	1	3	1	1	1	15	0	4
2	1	1	3	2	0	0	3	0	1	0	13	0	3
2	1	1	1	1	1	1	3	1	1	1	17	0	4
2	1	1	3	3	1	1	3	1	1	1	19	0	4
1	1	2	3	3	0	1	3	1	1	1	10	1	4
2	1	1	3	1	0	0	1	0	1	1	14	0	1
1	1	2	3	3	0	1	3	0	1	1	18	0	3
2	1	1	3	3	1	1	3	1	1	1	10	1	4
2	1	1	1	2	0	0	2	0	1	1	16	0	2
2	1	2	3	2	0	1	3	1	1	1	15	0	4
2	1	1	1	2	0	0	2	0	0	1	17	0	2
2	1	1	2	3	0	1	3	1	1	1	11	1	4
1	2	1	4	2	0	0	2	0	1	0	23	0	2
1	1	1	2	3	0	1	3	1	1	1	12	0	4
1	1	2	2	0	0	1	3	0	1	1	8	1	3
2	1	1	2	3	1	1	3	1	1	1	22	0	4
2	1	1	2	4	1	1	3	1	1	1	13	1	4
2	1	1	3	3	0	1	3	1	1	1	10	1	4
2	1	1	3	3	0	0	3	1	1	1	17	0	4
2	1	1	2	2	0	0	2	0	1	1	4	1	2
1	2	2	2	3	1	1	3	1	1	1	14	0	4
1	3	1	1	3	1	1	3	1	1	1	8	1	4
2	2	1	1	1	0	0	2	1	1	1	22	0	4
2	1	2	3	1	0	0	3	1	1	1	3	1	4
1	2	1	3	2	0	0	3	0	1	1	4	1	3
2	1	2	2	0	1	1	2	0	1	1	2	1	2
1	1	1	3	4	1	1	3	1	1	1	12	0	4
1	1	1	2	2	1	1	3	1	1	1	22	0	4
1	2	2	2	0	0	0	2	0	0	0	3	1	2
2	1	1	3	2	0	1	3	0	1	1	12	0	3
2	1	1	2	0	0	1	3	0	1	1	11	1	3
2	1	2	2	3	1	1	3	1	1	1	15	1	4
1	2	2	1	2	0	0	1	0	1	1	20	0	1
2	1	1	1	2	0	0	1	0	1	1	2	1	1
1	2	1	2	3	0	1	3	0	1	1	12	0	3
2	1	1	2	3	0	0	3	0	1	1	17	0	3
1	1	1	2	3	0	1	3	1	0	1	15	0	4
2	1	1	3	2	0	1	3	1	1	0	14	0	4
2	1	2	1	0	0	0	2	0	1	1	17	0	2
2	1	2	3	0	0	1	2	0	1	1	5	1	2
